# Supplementary material for: Transcriptome reprogramming of resistant and susceptible peach genotypes during Xanthomonas arboricola pv. pruni early leaf infection
Source: PLoS One. 2018 Apr 26;13(4):e0196590. doi: 10.1371/journal.pone.0196590 (PMC5919700; doi:10.1371/journal.pone.0196590)
Supplement: S1 File — Table A. Primers used for RNA-Seq data validation. Table B. Parameters settings for Galaxy Server bioinformatic tools used for Differential Exon Usage analysis. Table C. Genes differentially expressed in ‘Redkist’ in response to Xap infection. All the Peach v1.0 genes are reported. Table D. Genes differentially expressed in ‘JH Hale’ in response to Xap infection. All the Peach v1.0 genes are reported. Table E. Genes differentially expressed in ‘Redkist’ and ‘JH Hale’ in response to Xap infection at each time point. For each gene the v1.0 genome position, matching v2.1 transcript ID, fold change (FC), padj, Arabidopsis gene identifiers, gene ontology and function are reported. Down-regulated genes are reported in red. Table F. Validation of RNA-Seq results by RT-qPCR analysis. Table G. Results of GO-term Enrichment Analysis (Singular Enrichment Analysis). Up-regulated and down-regulated genes of both cultivars in response to Xap infection at every time point. Table H. Significantly enriched GO terms (FDR 0.1) for ‘Redkist’ at 3 hpi with Xap. Table I. Receptor and signal transduction genes differentially expressed in both cultivars at each time point in response to Xap infection. Table J. Transcription factors differentially expressed in both cultivars at each time point in response to Xap infection. Table K. Secondary metabolism genes differentially expressed in both cultivars at each time point in response to Xap infection. Table L. Differential Exon Usage in ‘Redkist’ and ‘JH Hale’ at each time point in response to Xap infection. (XLSX) [file pone.0196590.s003.xlsx]

## Sheet: Table A - Primers
Table A. Primers used for RNA-Seq data validation.
Gene ID v.1.0 (Gene ID V.2.1)	Primers 5' - 3'	Tm	Time-point
ppa004851m (Prupe.7G028500)	FW-GGAGAATGCAGATGAGTGTATGG	G+C: 47,83%	0.5 h
		Tm: 66,02°C
	R -GCGAAGGCAGCAAGTGACC	G+C: 63,16%	0.5 h
		Tm: 69,29°C
ppa006087m (Prupe.4G131700)	FW-CACAGCCACTGAGCTACCACC	G+C: 61,90%	0.5 h
		Tm: 70,26°C
	R -TAGAGGTTGCTACTCGGAGAACC	G+C: 52,17%	0.5 h
		Tm: 68,37°C
ppa009854m (Prupe.8G131800)	FW-GATGACAGTGCCTGGACGCTTC	G+C: 59,09%	0.5 h
		Tm: 70,84°C
	R -GCATATGGAGGAGCAGATGGAGC	G+C: 56,52%	0.5 h
		Tm: 70,22°C
ppa016564m (Prupe.1G161500)	FW-CCTGTCCAGATGGCCATGATTCAC	G+C: 54,17%	0.5 h
		Tm: 70,69°C
	R -CCCACTTCGATGTGCTCCGATAC	G+C: 54,17%	0.5 h
		Tm: 70,69°C
ppa007586m (Prupe.7G181400)	FW-GTTCTTCATTGGGTCGCCAGAG	G+C: 54,55%	1 h
		Tm: 68,65°C
	R -CTTGCACCAATAACGCTTTTCTCC	G+C: 45,83%	1 h
		Tm: 68,07°C
ppa021335m (Prupe.7G076100)	FW-AAGCCGTGGCTGACCGTAGA	G+C: 60,00%	1 h
		Tm: 71,16°C
	R -ATGATCGAATTAAACTTGTCGGAATCC	G+C: 37,04%	1 h
		Tm: 67,08°C
ppa020416m (Prupe.1G509100)	FW-GCACATGCTCTATCAACAGTTCAAGG	G+C: 46,15%	1 h
		Tm: 69,40°C
	R -TCGTCGCCTTCTATGCCCATATTG	G+C: 50,00%	1 h
		Tm: 69,94°C
ppa000987m (Prupe.6G221800)	FW-GAAACGAAGGTTTCGCTTTACTGCC	G+C: 48,00%	1 h
		Tm: 70,07°C
	R -GAAATGCAGCTTTAGAAACCAAAACAGC	G+C: 39,29%	1 h
		Tm: 69,42°C
ppa004511m (Prupe.2G020100)	FW-GCGGATGAAAGAGGGTATGAGC	G+C: 54,55%	3 h
		Tm: 68,28°C
	R -CTCGAGTGCTGCAACTCCCG	G+C: 65,00%	3 h
		Tm: 70,65°C
ppa012414m (Prupe.5G148700)	FW-TGATGATGGGTACCGATGGCG	G+C: 57,14%	3 h
		Tm: 69,63°C
	R -TCAGTGGGATGTGAATGGATTCC	G+C: 47,83%	3 h
		Tm: 67,65°C
ppa018972m (Prupe.2G026200)	FW-TCGCATGGTCGCCGATCTC	G+C: 63,16%	3 h
		Tm: 69,83°C
	R -GCCAGCATCAATGAATTGCAATGC	G+C: 45,83%	3 h
		Tm: 69,49°C
ppa006429m (Prupe.5G043200)	FW-GGACACAATATTGCTGAGGTGATGA	G+C: 44,00%	3h
		Tm: 68,19°C
	R -GGCCATTTGACAACCTTTCAATTGC	G+C: 44,00%	3h
		Tm: 69,21°C

## Sheet: Table B - Method
Table B. Parameter settings of Galaxy Server bioinformatic tools used for Differential Exon Usage analysis.
TopHat
Galaxy Tool Version:	1.5.0
Tool Parameters
	Input Parameter	Value
	Use a built in reference genome or own from your history	history
	Select the reference genome	Ppersica_139.fa
	Is this library mate-paired?	single
	TopHat settings to use	full
	Library Type	FR Unstranded
	Anchor length (at least 3)	8
	Maximum number of mismatches that can appear in the anchor region of spliced alignment	1
	The minimum intron length	30
	The maximum intron length	500000
	Allow indel search	Yes
	Max insertion length.	3
	Max deletion length.	3
	Maximum number of alignments to be allowed	20
	Minimum intron length that may be found during split-segment (default) search	30
	Maximum intron length that may be found during split-segment (default) search	500000
	Number of mismatches allowed in the initial read mapping	2
	Number of mismatches allowed in each segment alignment for reads mapped independently	2
	Minimum length of read segments	20
	Use Own Junctions	Yes
	Use Gene Annotation Model	Yes
	Gene Model Annotations	Ppersica_139_gene_exons.gff3
	Use Raw Junctions	No
	Only look for supplied junctions	No
	Use Closure Search	No
	Use Coverage Search	Yes
	Minimum intron length that may be found during coverage search	30
	Maximum intron length that may be found during coverage search	20000
	Use Microexon Search	Yes
	Job Resource Parameters	not used
Cufflinks
Galaxy Tool Version:	0.0.5
Tool Parameters
	Input Parameter	Value
	Max Intron Length	300000
	Min Isoform Fraction	0.05
	Pre MRNA Fraction	0.1
	Perform quartile normalization	Yes
	Use Reference Annotation	Use reference annotation guide
	Reference Annotation	Ppersica_139_gene_exons.gff3
	Perform Bias Correction	Yes
	Reference sequence data	history
	Using reference file	Ppersica_139.fa
	Use multi-read correct	Yes
	Use effective length correction	not used
	Global model (for use in Trackster)	No dataset.
	Job Resource Parameters	not used
Cuffmerge
Galaxy Tool Version:	0.0.5
Tool Parameters
	Input Parameter	Value
	Use Reference Annotation	Yes
	Reference Annotation	Ppersica_139_gene_exons.gff3
	Use Sequence Data	Yes
	Choose the source for the reference list	history
	Using reference file	Ppersica_139.fa
	Job Resource Parameters	not used

## Sheet: Table C - Redkist-DESeq output
Table C. Genes differentially expressed in Redkist in response to Xap infection. All the Peach v1.0 genes are reported.
0.5 hpi							1 hpi							3 hpi
v1.0 Transcript ID	baseMean	baseMeanA	baseMeanB	log2FoldChange	pval	padj	v1.0 Transcript ID	baseMean	baseMeanA	baseMeanB	log2FoldChange	pval	padj	v1.0 Transcript ID	baseMean	baseMeanA	baseMeanB	log2FoldChange	pval	padj
ppa000001m	4936.59	3345.78	6527.4	0.964164	0.0272622	0.889258	ppa000001m	4186.82	3227.75	5145.9	0.672895	0.172045	1	ppa000001m	3847.48	3442.19	4252.77	0.305074	0.627548	1
ppa000002m	15359	9453.27	21264.7	1.16957	0.00746518	0.474085	ppa000002m	11460.8	9120.94	13800.7	0.597486	0.218669	1	ppa000002m	10569.1	9725.18	11413.1	0.23089	0.708141	1
ppa000003m	7504.79	4481.21	10528.4	1.23232	0.00464483	0.36243	ppa000003m	5316.93	4324.02	6309.83	0.545226	0.258599	1	ppa000003m	5242.75	4609.96	5875.54	0.349967	0.562149	1
ppa000004m	15805.6	10501.7	21109.4	1.00726	0.0233067	0.829877	ppa000004m	13139.6	10130.8	16148.4	0.672645	0.172235	1	ppa000004m	10122.7	10804.5	9440.84	-0.194646	0.697882	1
ppa000005m	5799.58	4370.82	7228.34	0.725761	0.0924155	1	ppa000005m	5416.92	4217.22	6616.63	0.649803	0.179944	1	ppa000005m	4891.33	4496.51	5286.16	0.233415	0.687511	1
ppa000006m	20621.2	15358.5	25884	0.753025	0.0845468	1	ppa000006m	17094.7	14818.5	19371	0.386503	0.434358	1	ppa000006m	15162	15800.3	14523.7	-0.121539	0.776121	1
ppa000007m	7634.16	4758.86	10509.5	1.143	0.00928591	0.524188	ppa000007m	5419.96	4591.3	6248.62	0.444635	0.371474	1	ppa000007m	4517.26	4895.85	4138.66	-0.242395	0.588557	1
ppa000008m	27369.2	18695.1	36043.3	0.947069	0.0280867	0.901459	ppa000008m	22149.4	18039.3	26259.5	0.541696	0.260949	1	ppa000008m	19627.7	19232.3	20023	0.0581312	0.943218	1
ppa000009m	40941.6	30533.3	51349.9	0.749977	0.080877	1	ppa000009m	33731.3	29462.7	37999.9	0.367107	0.449944	1	ppa000009m	33316	31410.4	35221.6	0.165217	0.792549	1
ppa000010m	5461	4770.94	6151.07	0.366566	0.362332	1	ppa000010m	6342.31	4606.49	8078.13	0.810353	0.0736652	1	ppa000010m	6024.86	4906.79	7142.92	0.541735	0.283244	0.80653
ppa000011m	2978.43	2070.69	3886.17	0.908236	0.0848642	1	ppa000011m	4315.49	1996.87	6634.11	1.73216	0.283866	1	ppa000011m	4849.07	2130.68	7567.45	1.82849	0.00184776	0.0512341
ppa000012m	3643.44	2495.33	4791.55	0.941259	0.0316114	0.949718	ppa000012m	3122.31	2407.47	3837.15	0.672516	0.169799	1	ppa000012m	3605.1	2567.17	4643.04	0.854894	0.136375	0.588118
ppa000013m	14.6104	12.6475	16.5734	0.390018	0.694056	1	ppa000013m	13.2294	12.202	14.2567	0.224518	0.889287	1	ppa000013m	16.4031	13.0116	19.7947	0.605313	0.576902	1
ppa000014m	6596.72	4839.55	8353.88	0.787573	0.0671066	1	ppa000014m	5502.47	4670.02	6334.92	0.439898	0.360453	1	ppa000014m	6015.44	4978.5	7052.38	0.502398	0.371292	0.897804
ppa000015m	3099.07	1847.27	4350.87	1.23591	0.00576518	0.407337	ppa000015m	2103.37	1781.7	2425.04	0.444748	0.399762	1	ppa000015m	1768.72	1900.67	1636.76	-0.215665	0.620498	1
ppa000016m	2314.57	1803.87	2825.27	0.64729	0.128413	1	ppa000016m	2342.32	1740.8	2943.83	0.757947	0.112919	1	ppa000016m	2629.94	1855.62	3404.25	0.875441	0.119285	0.552174
ppa000017m	10460.4	8240.66	12680.1	0.621731	0.149253	1	ppa000017m	8902.3	7952.1	9852.5	0.309154	0.523279	1	ppa000017m	8270	8477.21	8062.78	-0.072312	0.865674	1
ppa000018m	5796.9	3803.55	7790.25	1.03432	0.0173634	0.709596	ppa000018m	4420.86	3670.29	5171.44	0.494669	0.305325	1	ppa000018m	3769.17	3912.76	3625.59	-0.109971	0.80296	1
ppa000019m	3761.05	2644.78	4877.33	0.882946	0.0412011	1	ppa000019m	2906.15	2552.25	3260.05	0.353126	0.463607	1	ppa000019m	2588.93	2720.66	2457.2	-0.146942	0.761926	1
ppa000020m	8254.19	5796.83	10711.6	0.885831	0.0450055	1	ppa000020m	6772.86	5592.4	7953.31	0.508089	0.306328	1	ppa000020m	6061.85	5963.84	6159.86	0.0466565	0.974952	1
ppa000021m	5647.66	4075.01	7220.31	0.825256	0.0588129	1	ppa000021m	5575.76	3932.71	7218.81	0.876235	0.0646577	1	ppa000021m	4107.51	4191.82	4023.2	-0.0592355	0.901158	1
ppa000022m	15235.7	11917.1	18554.3	0.638726	0.141483	1	ppa000022m	12257.8	11498.8	13016.7	0.17888	0.728239	1	ppa000022m	10229.5	12259.6	8199.37	-0.580322	0.268218	0.790065
ppa000025m	18680.3	13340.9	24019.7	0.84837	0.0505399	1	ppa000025m	14888.9	12872.4	16905.4	0.3932	0.421637	1	ppa000025m	14695.1	13724.3	15665.9	0.190891	0.766206	1
ppa000026m	5851.2	4559.09	7143.31	0.647845	0.128037	1	ppa000026m	5136.71	4399.67	5873.75	0.416886	0.382845	1	ppa000026m	5110.05	4689.87	5530.22	0.23779	0.679733	1
ppa000028m	4423.57	3421.31	5425.83	0.665293	0.125172	1	ppa000028m	3489.56	3301.17	3677.95	0.155925	0.767931	1	ppa000028m	3169.18	3519.66	2818.69	-0.320412	0.515158	0.988931
ppa000029m	5918.63	4679.61	7157.65	0.613099	0.155942	1	ppa000029m	4983.52	4515.86	5451.18	0.271567	0.573963	1	ppa000029m	5183.9	4813.88	5553.92	0.206305	0.714634	1
ppa000030m	14256.7	11526	16987.4	0.559569	0.191889	1	ppa000030m	11407.1	11122.1	11692.1	0.072112	0.899459	1	ppa000030m	11524.1	11857.1	11191.1	-0.0833973	0.834561	1
ppa000031m	7544.94	5420.8	9669.08	0.834873	0.0555698	1	ppa000031m	6105.87	5230.49	6981.26	0.41654	0.394403	1	ppa000031m	5646.22	5576.61	5715.83	0.0355744	0.980849	1
ppa000032m	35674.8	27005.7	44343.9	0.715474	0.104306	1	ppa000032m	28011.6	26054.9	29968.3	0.201885	0.703842	1	ppa000032m	25676.8	27783	23570.6	-0.237215	0.614481	1
ppa000033m	16219.2	12161.5	20276.9	0.737517	0.0899902	1	ppa000033m	14082.2	11735.1	16429.4	0.485455	0.314067	1	ppa000033m	12799.8	12510.9	13088.7	0.0651396	0.935335	1
ppa000034m	6104.43	4845.06	7363.8	0.603936	0.163098	1	ppa000034m	6398.87	4674.59	8123.16	0.797203	0.0999045	1	ppa000034m	10085.4	4984.48	15186.3	1.60726	0.00684532	0.117542
ppa000035m	18858.9	14028.4	23689.5	0.7559	0.083628	1	ppa000035m	15722.4	13535.3	17909.4	0.403983	0.411477	1	ppa000035m	13668.2	14431.8	12904.6	-0.161363	0.725877	1
ppa000036m	10441.3	8253.2	12629.5	0.613769	0.156234	1	ppa000036m	9227.38	7963.68	10491.1	0.397655	0.412985	1	ppa000036m	9467.86	8490.33	10445.4	0.298975	0.608741	1
ppa000037m	96520.6	74906.9	118134	0.657258	0.138167	1	ppa000037m	74186.7	72258.4	76115	0.0750154	0.933358	1	ppa000037m	51083.6	77067.8	25099.4	-1.61847	0.00760913	0.124937
ppa000038m	775.27	603.151	947.388	0.651435	0.133941	1	ppa000038m	699.586	582.081	817.09	0.489275	0.315793	1	ppa000038m	604.846	620.444	589.247	-0.074429	0.881519	1
ppa000039m	1051.97	635.674	1468.27	1.20775	0.00695832	0.466051	ppa000039m	772.831	613.271	932.391	0.604412	0.231258	1	ppa000039m	661.428	653.982	668.874	0.0324833	0.973336	1
ppa000040m	3228.81	2313.71	4143.91	0.840784	0.0514159	1	ppa000040m	2643.92	2232.57	3055.27	0.452594	0.353013	1	ppa000040m	2521	2380.18	2661.82	0.161341	0.795907	1
ppa000041m	6748.52	3793.43	9703.61	1.35502	0.0021518	0.221892	ppa000041m	4854.26	3659.53	6048.99	0.725034	0.141108	1	ppa000041m	3994.37	3902.76	4085.99	0.066188	0.966133	1
ppa000042m	12621.4	9926.07	15316.7	0.625815	0.157294	1	ppa000042m	9756.46	9576.79	9936.12	0.053141	0.948423	1	ppa000042m	9265.23	10211.7	8318.75	-0.295788	0.531894	0.997299
ppa000043m	114.562	90.8806	138.244	0.60517	0.419768	1	ppa000043m	118.008	87.6259	148.391	0.759971	0.531889	1	ppa000043m	141.809	93.5196	190.098	1.0234	0.164214	0.643313
ppa000045m	6428.2	4877.08	7979.32	0.710249	0.0983238	1	ppa000045m	5010.2	4706.03	5314.38	0.175389	0.732684	1	ppa000045m	4490.92	5017.19	3964.65	-0.339686	0.48828	0.974879
ppa000046m	5048.65	3633.45	6463.85	0.831053	0.057376	1	ppa000046m	3669.19	3505.67	3832.71	0.128674	0.81962	1	ppa000046m	3416.01	3737.98	3094.04	-0.272768	0.610802	1
ppa000047m	6427.87	5465.3	7390.44	0.435358	0.297636	1	ppa000047m	5612.32	5274.98	5949.66	0.173641	0.705894	1	ppa000047m	4845.75	5621.74	4069.75	-0.466078	0.387242	0.909329
ppa000048m	2897.04	1902.39	3891.7	1.03259	0.0169656	0.707182	ppa000048m	2188.96	1835.73	2542.2	0.469724	0.332605	1	ppa000048m	2248.41	1957.01	2539.81	0.376068	0.549873	1
ppa000049m	1494.66	1057.83	1931.49	0.868607	0.0652771	1	ppa000049m	1265.44	1020.44	1510.44	0.565774	0.264506	1	ppa000049m	1227.72	1088.34	1367.09	0.328981	0.603879	1
ppa000050m	3984.33	3532.65	4436	0.328509	0.419131	1	ppa000050m	3846.41	3409.75	4283.07	0.328979	0.475694	1	ppa000050m	4089.97	3633.72	4546.22	0.323219	0.548566	1
ppa000051m	6343.24	5249.02	7437.47	0.502765	0.229269	1	ppa000051m	5032.16	5065.17	4999.15	-0.0189282	0.945003	1	ppa000051m	5863.31	5399.71	6326.91	0.228619	0.727383	1
ppa000052m	4682.31	3604.53	5760.09	0.67628	0.101093	1	ppa000052m	4021.45	3479.8	4563.11	0.391014	0.382024	1	ppa000052m	4183.4	3707.38	4659.42	0.32975	0.518197	0.989352
ppa000053m	5591.1	4134.99	7047.21	0.769169	0.0824247	1	ppa000053m	4621.85	3989	5254.71	0.397585	0.435373	1	ppa000053m	3918.19	4254.19	3582.2	-0.248038	0.598257	1
ppa000054m	761.809	527.902	995.715	0.915462	0.0439715	1	ppa000054m	613.789	509.365	718.213	0.495714	0.325443	1	ppa000054m	507.715	543.078	472.351	-0.201299	0.673496	1
ppa000055m	12321.6	9930.45	14712.8	0.567144	0.178934	1	ppa000055m	10717.2	9584.28	11850.1	0.306156	0.51095	1	ppa000055m	10866.3	10214.8	11517.8	0.173193	0.749804	1
ppa000056m	5259.76	3802.9	6716.63	0.82064	0.059123	1	ppa000056m	4220.21	3669.26	4771.16	0.378851	0.443597	1	ppa000056m	4082.49	3912.26	4252.72	0.120384	0.867544	1
ppa000058m	5321.43	4141.92	6500.94	0.650348	0.137481	1	ppa000058m	4310.03	3996.34	4623.72	0.210377	0.683775	1	ppa000058m	5120.4	4261.05	5979.76	0.488878	0.402041	0.919847
ppa000059m	2753.15	1986.34	3519.95	0.825443	0.0639087	1	ppa000059m	2233.89	1916.06	2551.71	0.413318	0.424602	1	ppa000059m	2300.67	2043.66	2557.68	0.323677	0.592071	1
ppa000060m	1399.96	1027.37	1772.56	0.786886	0.0646396	1	ppa000060m	1255.58	991.601	1519.55	0.615813	0.193151	1	ppa000060m	1607.94	1056.77	2159.1	1.03077	0.0721462	0.436201
ppa000061m	6900.1	4256.17	9544.02	1.16504	0.00815584	0.494215	ppa000061m	4940.58	4106.31	5774.86	0.491946	0.320415	1	ppa000061m	4207.66	4378.69	4036.64	-0.117346	0.796225	1
ppa000062m	2077.12	1806.47	2347.76	0.378112	0.361545	1	ppa000062m	1931.05	1743.55	2118.56	0.281056	0.547592	1	ppa000062m	2399.97	1858.19	2941.75	0.662778	0.240979	0.757151
ppa000063m	4899.61	3699.68	6099.53	0.721297	0.0911952	1	ppa000063m	3733.46	3570.32	3896.59	0.126158	0.79913	1	ppa000063m	3744.52	3805.8	3683.23	-0.047229	0.92081	1
ppa000064m	7730.4	5221.82	10239	0.971445	0.0297457	0.924779	ppa000064m	6042.9	5037.11	7048.69	0.484758	0.339383	1	ppa000064m	4709.91	5372.5	4047.32	-0.408628	0.417296	0.929746
ppa000065m	8872.85	7588.92	10156.8	0.420474	0.328423	1	ppa000065m	7740.1	7322.36	8157.84	0.155878	0.768619	1	ppa000065m	6897.57	7807.11	5988.03	-0.382707	0.448926	0.947713
ppa000066m	6883.87	6232.09	7535.65	0.274015	0.549554	1	ppa000066m	5871.47	6013.05	5729.9	-0.069587	0.84904	1	ppa000066m	5552.95	6411.33	4694.57	-0.44963	0.3994	0.918256
ppa000068m	9024.95	7788.25	10261.6	0.397891	0.347476	1	ppa000068m	7799.86	7515.52	8084.2	0.105232	0.837854	1	ppa000068m	7917.31	8011.82	7822.79	-0.0344476	0.939671	1
ppa000069m	9598.54	7615.97	11581.1	0.604674	0.158736	1	ppa000069m	8168.45	7349.15	8987.74	0.290381	0.551832	1	ppa000069m	7960.02	7834.64	8085.4	0.045452	0.962295	1
ppa000070m	16466.6	12038	20895.2	0.79557	0.0666894	1	ppa000070m	12598.8	11616.7	13580.8	0.225368	0.645584	1	ppa000070m	9383.8	12383.5	6384.08	-0.955868	0.0804346	0.459801
ppa000071m	1603.57	1357.21	1849.92	0.446816	0.298132	1	ppa000071m	1302.99	1309.71	1296.27	-0.014878	0.959422	1	ppa000071m	1203.36	1396.16	1010.57	-0.466304	0.359152	0.888391
ppa000072m	971.002	878.309	1063.7	0.276285	0.489506	1	ppa000072m	970.712	847.677	1093.75	0.367693	0.442095	1	ppa000072m	1122.65	903.469	1341.82	0.570647	0.308472	0.837483
ppa000073m	934.429	712.957	1155.9	0.69713	0.130165	1	ppa000073m	728.159	687.749	768.569	0.160292	0.794166	1	ppa000073m	663.949	733.525	594.373	-0.303477	0.524329	0.992308
ppa000074m	59647.9	42145.6	77150.3	0.87229	0.0587187	1	ppa000074m	43076	40645.8	45506.2	0.162958	0.858631	1	ppa000074m	32404.3	43365.4	21443.2	-1.01603	0.178817	0.669285
ppa000075m	1298.64	991.183	1606.09	0.696329	0.202776	1	ppa000075m	1179.89	956.084	1403.7	0.554021	0.281735	1	ppa000075m	1226.9	1019.8	1434	0.491765	0.431999	0.940743
ppa000076m	3295.65	2558.68	4032.62	0.656316	0.132906	1	ppa000076m	2703.92	2469.13	2938.72	0.251187	0.608585	1	ppa000076m	2835.58	2632.12	3039.05	0.207398	0.728007	1
ppa000077m	221.877	185.356	258.397	0.479288	0.482907	1	ppa000077m	200.533	178.762	222.304	0.314496	0.621524	1	ppa000077m	197.793	190.721	204.866	0.103218	0.9017	1
ppa000078m	4705.49	3680.54	5730.44	0.63873	0.140485	1	ppa000078m	4138.77	3551.92	4725.63	0.411905	0.386338	1	ppa000078m	3988.12	3786.08	4190.16	0.1463	0.806572	1
ppa000079m	3220.53	2252.28	4188.78	0.895141	0.0418187	1	ppa000079m	2570.89	2172.93	2968.86	0.450271	0.369384	1	ppa000079m	2394.29	2317.14	2471.45	0.0930119	0.899841	1
ppa000080m	21249	16189.5	26308.4	0.700462	0.106766	1	ppa000080m	18486.6	15620.6	21352.6	0.450961	0.356231	1	ppa000080m	17012.7	16655.1	17370.4	0.0606699	0.937239	1
ppa000081m	9668.63	7173.54	12163.7	0.761828	0.0866814	1	ppa000081m	7852.42	6919.39	8785.46	0.344474	0.51577	1	ppa000081m	6749.62	7380.7	6118.53	-0.270572	0.559255	1
ppa000082m	7069.01	5969.08	8168.94	0.452641	0.30188	1	ppa000082m	6177.78	5759.46	6596.11	0.195682	0.70374	1	ppa000082m	5637.83	6140.68	5134.98	-0.25804	0.607722	1
ppa000083m	8010.29	6299.35	9721.22	0.625933	0.150462	1	ppa000083m	6997.43	6078.22	7916.64	0.38124	0.436182	1	ppa000083m	6574.49	6480.41	6668.57	0.0412919	0.967372	1
ppa000084m	6552.34	5298.63	7806.05	0.558973	0.192948	1	ppa000084m	5499.81	5113.32	5886.3	0.2031	0.676356	1	ppa000084m	5326.8	5450.63	5202.97	-0.0670863	0.896117	1
ppa000085m	11227.3	8923.44	13531.1	0.600609	0.171791	1	ppa000085m	10409.4	8610.43	12208.3	0.503703	0.296143	1	ppa000085m	10483.8	9179.82	11787.8	0.36076	0.520395	0.990039
ppa000086m	5301.17	4866.99	5735.36	0.236853	0.584458	1	ppa000086m	5394.82	4696.35	6093.3	0.375683	0.437707	1	ppa000086m	13230.5	5006.79	21454.2	2.09931	0.0377321	0.310809
ppa000087m	1469.97	885.284	2054.66	1.21469	0.00511153	0.385772	ppa000087m	934.085	854.364	1013.81	0.246858	0.61653	1	ppa000087m	814.44	910.663	718.218	-0.342497	0.487773	0.974774
ppa000088m	3988.45	3188.01	4788.89	0.587038	0.173104	1	ppa000088m	3295.17	3076.13	3514.2	0.192079	0.709669	1	ppa000088m	2835.14	3279.62	2390.67	-0.456117	0.361877	0.890114
ppa000089m	29833.7	20770.3	38897.1	0.905139	0.0384194	1	ppa000089m	20441.2	20041.1	20841.4	0.0564868	0.937671	1	ppa000089m	14042.8	21367.3	6718.39	-1.66922	0.00188862	0.0520966
ppa000090m	6425.64	5552.35	7298.93	0.394586	0.358054	1	ppa000090m	5530.05	5357.76	5702.34	0.0899235	0.867955	1	ppa000090m	5995.33	5711.8	6278.86	0.136555	0.818558	1
ppa000091m	2434.22	1960.55	2907.89	0.568716	0.183263	1	ppa000091m	2022.19	1891.93	2152.46	0.186127	0.707816	1	ppa000091m	1948.79	2016.81	1880.77	-0.10075	0.840468	1
ppa000092m	10089.3	8200.62	11978	0.546579	0.20438	1	ppa000092m	9000.49	7914.29	10086.7	0.349922	0.457791	1	ppa000092m	10375.2	8435.68	12314.7	0.545804	0.317842	0.847018
ppa000093m	25004.1	21958.8	28049.4	0.353172	0.419284	1	ppa000093m	24523	21191.3	27854.6	0.394445	0.405434	1	ppa000093m	19189.7	22588.5	15790.9	-0.516493	0.320787	0.84842
ppa000094m	3573.09	3194.94	3951.25	0.306521	0.45343	1	ppa000094m	3493.81	3083.91	3903.71	0.340086	0.459447	1	ppa000094m	3033.49	3286.29	2780.69	-0.24102	0.65686	1
ppa000095m	2407.46	1893.64	2921.28	0.625441	0.224994	1	ppa000095m	1911.51	1827.43	1995.58	0.126998	0.80126	1	ppa000095m	1642.5	1947.95	1337.04	-0.542917	0.280903	0.805302
ppa000096m	35693.4	30364	41022.8	0.434064	0.314238	1	ppa000096m	28887.2	29298.9	28475.5	-0.0411284	0.900211	1	ppa000096m	22470.1	31236.4	13703.8	-1.18866	0.0249666	0.247784
ppa000097m	3052.47	2325.71	3779.23	0.700422	0.106397	1	ppa000097m	2377.34	2244.19	2510.5	0.161779	0.75331	1	ppa000097m	2178.92	2392.5	1965.34	-0.283743	0.555421	1
ppa000098m	17415.6	14788.3	20042.9	0.438634	0.298198	1	ppa000098m	15364.6	14271.4	16457.8	0.205643	0.670618	1	ppa000098m	13416.8	15212.4	11621.2	-0.388492	0.450572	0.948716
ppa000099m	4052.99	3519.49	4586.49	0.382024	0.352263	1	ppa000099m	3725.36	3397.28	4053.44	0.254765	0.571365	1	ppa000099m	3795.09	3620.08	3970.11	0.133157	0.782917	1
ppa000100m	5302.04	4155.99	6448.1	0.633681	0.155218	1	ppa000100m	4445.72	4009.03	4882.42	0.284342	0.595941	1	ppa000100m	4141.61	4275.89	4007.32	-0.0935846	0.814819	1
ppa000101m	511.992	460.137	563.846	0.293239	0.53202	1	ppa000101m	451.497	443.996	458.997	0.0479367	0.94884	1	ppa000101m	469.317	473.357	465.277	-0.0248386	0.945216	1
ppa000102m	7816.83	6056.88	9576.77	0.660964	0.128788	1	ppa000102m	7481.36	5846.08	9116.63	0.64103	0.168713	1	ppa000102m	5704.26	6230.21	5178.3	-0.266801	0.608469	1
ppa000104m	3747.25	3924.72	3569.79	-0.136751	0.799385	1	ppa000104m	4023.39	3787.99	4258.79	0.169009	0.716918	1	ppa000104m	3697.4	4037.08	3357.71	-0.265835	0.622379	1
ppa000105m	5652.64	3924.56	7380.71	0.911227	0.0362588	1	ppa000105m	4541.52	3787.12	5295.92	0.483781	0.313516	1	ppa000105m	4585.85	4037.23	5134.46	0.346848	0.532813	0.997872
ppa000106m	9055.88	7843.42	10268.3	0.388648	0.371438	1	ppa000106m	7760.29	7568.53	7952.04	0.0713124	0.901203	1	ppa000106m	7204.43	8068.67	6340.19	-0.347805	0.505175	0.982771
ppa000107m	9.92311	5.38125	14.465	1.42655	0.221128	1	ppa000107m	7.02342	5.19812	8.84873	0.76748	0.591847	1	ppa000107m	34.4125	5.5335	63.2914	3.51574	0.186006	0.680541
ppa000108m	3625.25	2720.91	4529.59	0.735292	0.089409	1	ppa000108m	2899.72	2625.55	3173.89	0.273635	0.581177	1	ppa000108m	2757.77	2799.05	2716.49	-0.0431924	0.895348	1
ppa000109m	9108.15	6774.45	11441.8	0.756145	0.0827888	1	ppa000109m	7018.3	6536.84	7499.76	0.198251	0.69524	1	ppa000109m	6707.23	6969.07	6445.4	-0.112697	0.819103	1
ppa000110m	7643.84	6044.28	9243.4	0.612852	0.158562	1	ppa000110m	6837.98	5832.37	7843.59	0.427431	0.377224	1	ppa000110m	7675.49	6217.9	9133.08	0.554675	0.321324	0.849
ppa000111m	4266.41	3371.54	5161.28	0.614322	0.166016	1	ppa000111m	3785.86	3253	4318.71	0.408831	0.408429	1	ppa000111m	3569.88	3468.52	3671.23	0.0819424	0.930196	1
ppa000112m	6158.94	5279.82	7038.07	0.41469	0.470761	1	ppa000112m	5988.1	5091.94	6884.27	0.435087	0.555697	1	ppa000112m	6475.28	5432.64	7517.93	0.468683	0.453809	0.952156
ppa000113m	1406.9	931.082	1882.72	1.01584	0.0226863	0.81757	ppa000113m	1056.9	898.203	1215.59	0.436546	0.396793	1	ppa000113m	845.508	957.924	733.093	-0.385916	0.410708	0.925038
ppa000114m	4706.62	3590.54	5822.7	0.69749	0.116394	1	ppa000114m	3902.73	3463.95	4341.51	0.32578	0.525896	1	ppa000114m	4250.09	3693.96	4806.23	0.379735	0.524262	0.992304
ppa000115m	11603.9	9547.07	13660.7	0.516902	0.224265	1	ppa000115m	10082.5	9214.03	10951	0.249158	0.594192	1	ppa000115m	11117.1	9820.59	12413.5	0.338032	0.521555	0.990959
ppa000116m	11498.2	9103.15	13893.2	0.609944	0.15958	1	ppa000116m	9692.94	8783.82	10602.1	0.271424	0.583567	1	ppa000116m	9557.1	9364.7	9749.49	0.0580937	0.926788	1
ppa000117m	8902.69	7838.82	9966.57	0.346461	0.379378	1	ppa000117m	8573.95	7568.63	9579.26	0.339881	0.430975	1	ppa000117m	9058.72	8062.03	10055.4	0.318756	0.511007	0.987337
ppa000118m	2386.81	2075.77	2697.85	0.378164	0.405998	1	ppa000118m	2556.72	2002.56	3110.88	0.635478	0.249393	1	ppa000118m	5581.38	2135.57	9027.18	2.07965	0.0041455	0.0843221
ppa000119m	6989.9	5375.2	8604.59	0.678788	0.130846	1	ppa000119m	5684.02	5185.55	6182.49	0.25369	0.677957	1	ppa000119m	6124.43	5530.1	6718.77	0.280893	0.63058	1
ppa000120m	3404.5	3098.58	3710.42	0.259973	0.527879	1	ppa000120m	3111.32	2990.57	3232.08	0.112046	0.811016	1	ppa000120m	3110.4	3187.33	3033.47	-0.07138	0.876567	1
ppa000122m	3619.19	2916.41	4321.98	0.5675	0.198711	1	ppa000122m	2706.9	2813.84	2599.96	-0.114049	0.773215	1	ppa000122m	2580.03	3000.31	2159.75	-0.474246	0.333672	0.863111
ppa000123m	34.9327	25.3919	44.4736	0.808583	0.238284	1	ppa000123m	30.6596	24.5095	36.8097	0.586744	0.444862	1	ppa000123m	46.1175	26.1179	66.1171	1.33998	0.202945	0.706144
ppa000124m	3137.03	2342.07	3931.98	0.747469	0.0877	1	ppa000124m	2476.13	2259.7	2692.57	0.252852	0.626413	1	ppa000124m	1857.9	2409.45	1306.34	-0.883176	0.109814	0.532001
ppa000125m	6407.45	5099.65	7715.25	0.597316	0.161108	1	ppa000125m	4948.49	4921.25	4975.72	0.01588	0.987433	1	ppa000125m	4579.91	5245.96	3913.86	-0.422614	0.418106	0.930474
ppa000126m	27317.3	22412.6	32222	0.523737	0.232087	1	ppa000126m	23485.6	21626	25345.2	0.228942	0.648087	1	ppa000126m	21815.3	23056.7	20573.9	-0.164369	0.744966	1
ppa000127m	224.93	175.944	273.916	0.638616	0.166185	1	ppa000127m	203.964	169.806	238.122	0.487818	0.350906	1	ppa000127m	195.273	180.986	209.561	0.211494	0.689346	1
ppa000128m	10889.9	9475.27	12304.5	0.376947	0.378039	1	ppa000128m	9221.18	9144.01	9298.36	0.0241495	0.969592	1	ppa000128m	9684.25	9747.05	9621.45	-0.0187105	0.962561	1
ppa000129m	4664.85	3539.26	5790.45	0.710227	0.111222	1	ppa000129m	3558.23	3414.35	3702.11	0.116737	0.854031	1	ppa000129m	3750.96	3641.26	3860.67	0.084412	0.947758	1
ppa000130m	26624.9	20877.4	32372.4	0.632825	0.146518	1	ppa000130m	24575.1	20146.3	29003.9	0.525729	0.269914	1	ppa000130m	31186.8	21476.6	40897.1	0.929228	0.0945889	0.499662
ppa000131m	5656.05	4399.92	6912.18	0.651661	0.13226	1	ppa000131m	4831.74	4245.93	5417.55	0.35156	0.465764	1	ppa000131m	4990.21	4526.19	5454.23	0.269078	0.622622	1
ppa000132m	59.4276	49.1746	69.6805	0.502843	0.436503	1	ppa000132m	56.5572	47.4447	65.6698	0.468985	0.492654	1	ppa000132m	89.5945	50.5895	128.6	1.34598	0.0507879	0.363612
ppa000133m	600.521	506.563	694.479	0.45519	0.310011	1	ppa000133m	530.281	488.734	571.828	0.226531	0.679203	1	ppa000133m	477.078	521.141	433.014	-0.26726	0.594933	1
ppa000134m	8613.97	5809	11419	0.97507	0.0243381	0.850502	ppa000134m	7523.03	5605.42	9440.64	0.752062	0.115503	1	ppa000134m	7868.49	5975.81	9761.18	0.70792	0.208555	0.715602
ppa000135m	25531.5	21435.3	29627.7	0.466956	0.253459	1	ppa000135m	19283.5	20690.2	17876.8	-0.210855	0.701861	1	ppa000135m	15888.9	22048.3	9729.54	-1.18023	0.0283603	0.265101
ppa000136m	2607.42	2372.77	2842.07	0.260371	0.536134	1	ppa000136m	2288.36	2289.85	2286.86	-0.00188518	0.990824	1	ppa000136m	3068.41	2440.81	3696.01	0.59861	0.282124	0.805778
ppa000137m	813.487	615.071	1011.9	0.718245	0.123603	1	ppa000137m	657.527	593.266	721.789	0.282899	0.627035	1	ppa000137m	705.69	632.839	778.54	0.298932	0.644602	1
ppa000138m	8661.99	6649.93	10674	0.682696	0.11048	1	ppa000138m	6821.41	6417.49	7225.32	0.171052	0.725053	1	ppa000138m	6522.51	6840.64	6204.38	-0.140844	0.765753	1
ppa000139m	2819.86	2042.55	3597.17	0.816491	0.0593649	1	ppa000139m	2216.27	1970.95	2461.58	0.320693	0.515226	1	ppa000139m	2143.38	2101.21	2185.55	0.0567783	0.956357	1
ppa000140m	5708	3985.28	7430.71	0.898816	0.0404233	1	ppa000140m	4573.57	3844.96	5302.18	0.463618	0.349969	1	ppa000140m	4196.83	4100.01	4293.65	0.0665771	0.939818	1
ppa000141m	2659.81	2192.05	3127.57	0.512758	0.232191	1	ppa000141m	2241.52	2115.21	2367.83	0.162764	0.751388	1	ppa000141m	2360.63	2255.01	2466.25	0.129182	0.890318	1
ppa000142m	2990.31	2366.07	3614.56	0.611328	0.16087	1	ppa000142m	2283.06	2282.94	2283.18	0.000150929	0.9692	1	ppa000142m	2199.74	2434.1	1965.37	-0.308585	0.557516	1
ppa000143m	8390.18	6181.66	10598.7	0.777821	0.0728336	1	ppa000143m	7144.95	5965.57	8324.34	0.480677	0.312437	1	ppa000143m	5411.47	6358.95	4463.99	-0.510455	0.335742	0.865176
ppa000144m	461.028	445.777	476.278	0.095484	0.847009	1	ppa000144m	561.148	430.078	692.218	0.686629	0.370432	1	ppa000144m	912.936	458.61	1367.26	1.57595	0.0186024	0.210525
ppa000145m	48369.4	40162.5	56576.3	0.494348	0.233682	1	ppa000145m	42088.1	38760.8	45415.5	0.228589	0.628651	1	ppa000145m	39582.4	41313.5	37851.3	-0.126269	0.822417	1
ppa000146m	90877.8	82047	99708.6	0.281269	0.461457	1	ppa000146m	79359.1	79207.3	79511	0.00552006	0.961238	1	ppa000146m	72153.8	84388.2	59919.3	-0.494019	0.372429	0.898925
ppa000147m	14396.4	12466.9	16325.8	0.389055	0.371493	1	ppa000147m	13850.2	12029	15671.4	0.381614	0.436439	1	ppa000147m	13262.1	12825.3	13698.9	0.0950676	0.892639	1
ppa000148m	14978.1	13044.7	16911.5	0.374544	0.387414	1	ppa000148m	12546.1	12588.8	12503.4	-0.00981549	0.974407	1	ppa000148m	17297.9	13418.7	21177.1	0.658258	0.248956	0.765782
ppa000149m	6506.28	5065.95	7946.61	0.649505	0.137649	1	ppa000149m	5511.81	4887.43	6136.19	0.328269	0.519726	1	ppa000149m	7007.01	5211.85	8802.18	0.756065	0.180547	0.67086
ppa000150m	3195.15	3013.5	3376.79	0.164209	0.693698	1	ppa000150m	2981.01	2908.29	3053.73	0.0704014	0.885776	1	ppa000150m	3175.66	3099.88	3251.43	0.0688631	0.911645	1
ppa000151m	4959.02	4200.14	5717.91	0.445052	0.306079	1	ppa000151m	4639.95	4052.84	5227.06	0.367067	0.45134	1	ppa000151m	4487.75	4320.79	4654.71	0.107395	0.854226	1
ppa000152m	13662.4	10942.6	16382.1	0.582167	0.187132	1	ppa000152m	11991.7	10558	13425.4	0.346624	0.483806	1	ppa000152m	11395.8	11257.3	11534.3	0.0350715	0.98987	1
ppa000153m	1456.11	1163.06	1749.15	0.588734	0.193758	1	ppa000153m	1295.65	1121.91	1469.39	0.389257	0.459012	1	ppa000153m	1327.14	1196.62	1457.66	0.284694	0.627076	1
ppa000154m	4700.61	3684.45	5716.78	0.633751	0.153545	1	ppa000154m	4173.33	3554.58	4792.07	0.430969	0.389296	1	ppa000154m	3739.77	3790.57	3688.96	-0.0392025	0.879939	1
ppa000155m	1981.66	1622.12	2341.19	0.529361	0.294371	1	ppa000155m	1629.15	1564.71	1693.58	0.114178	0.878599	1	ppa000155m	2736.58	1668.94	3804.22	1.18867	0.0431442	0.333467
ppa000156m	12783.9	10486.6	15081.2	0.524209	0.527897	1	ppa000156m	10774.1	10119.2	11428.9	0.175592	0.728927	1	ppa000156m	9841.72	10787.7	8895.75	-0.278196	0.639771	1
ppa000157m	6756.05	5355.18	8156.92	0.607089	0.158601	1	ppa000157m	5553.79	5167.98	5939.59	0.200762	0.676244	1	ppa000157m	6053.7	5508.77	6598.62	0.260433	0.644717	1
ppa000158m	3226.95	2625.76	3828.14	0.543909	0.212224	1	ppa000158m	2724.26	2533.68	2914.84	0.20218	0.689017	1	ppa000158m	2654.14	2701.19	2607.09	-0.0511537	0.877183	1
ppa000159m	2365.89	1979.86	2751.92	0.475043	0.277579	1	ppa000159m	2083.04	1910.38	2255.69	0.239709	0.635553	1	ppa000159m	2166.14	2036.75	2295.54	0.172561	0.78387	1
ppa000160m	8023.31	5996.82	10049.8	0.744895	0.101413	1	ppa000160m	6816.84	5784.87	7848.81	0.440191	0.385385	1	ppa000160m	6414.89	6169.79	6660	0.110302	0.908913	1
ppa000161m	5383.14	4796.08	5970.19	0.315923	0.4715	1	ppa000161m	5085.45	4627.79	5543.11	0.260371	0.600439	1	ppa000161m	6047.76	4933.89	7161.62	0.53756	0.345426	0.87496
ppa000162m	12940.6	9302.71	16578.4	0.833585	0.0544642	1	ppa000162m	10132.9	8976.03	11289.9	0.330877	0.50251	1	ppa000162m	9711.78	9570.13	9853.42	0.0420856	0.957583	1
ppa000163m	1791.48	1605.38	1977.57	0.30081	0.488297	1	ppa000163m	2019.96	1549.31	2490.61	0.684875	0.168818	1	ppa000163m	4119.66	1651.41	6587.9	1.99612	0.00726674	0.121361
ppa000164m	13287.7	10542.9	16032.5	0.604732	0.159868	1	ppa000164m	10947.9	10174.1	11721.7	0.204273	0.675009	1	ppa000164m	10215.1	10845.3	9584.82	-0.178252	0.728376	1
ppa000165m	2605.65	1902.1	3309.2	0.798894	0.0631455	1	ppa000165m	1969.52	1835.41	2103.62	0.196772	0.698875	1	ppa000165m	1750.08	1956.73	1543.42	-0.342308	0.498519	0.978546
ppa000166m	2843.12	2236.6	3449.64	0.625138	0.150535	1	ppa000166m	2329.86	2158.17	2501.55	0.213017	0.672388	1	ppa000166m	2160.05	2300.85	2019.25	-0.188347	0.713059	1
ppa000167m	7085.26	4667.74	9502.77	1.02562	0.018809	0.734952	ppa000167m	6366.6	4505.45	8227.76	0.868829	0.0629628	1	ppa000167m	5104.39	4801.25	5407.53	0.17156	0.754579	1
ppa000168m	6332.15	4785.43	7878.88	0.719341	0.0949434	1	ppa000168m	4943.56	4618.05	5269.07	0.190262	0.69548	1	ppa000168m	5466.77	4922.72	6010.83	0.288109	0.612651	1
ppa000169m	3480.14	3275.9	3684.38	0.169527	0.679826	1	ppa000169m	3157.8	3161.5	3154.1	-0.00338327	0.990355	1	ppa000169m	3411.13	3369.81	3452.45	0.0349546	0.980253	1
ppa000170m	4949.55	4271.53	5627.58	0.397762	0.358332	1	ppa000170m	4404.71	4121.89	4687.53	0.185523	0.710721	1	ppa000170m	3954.72	4394.17	3515.27	-0.321955	0.547615	1
ppa000171m	337.611	289.119	386.102	0.41732	0.351068	1	ppa000171m	308.292	279.031	337.552	0.274682	0.587707	1	ppa000171m	278.349	297.403	259.295	-0.197824	0.697389	1
ppa000172m	2442.36	1862.94	3021.77	0.697812	0.119894	1	ppa000172m	2231.72	1797.26	2666.18	0.568974	0.251245	1	ppa000172m	2367.05	1916.6	2817.49	0.555857	0.334381	0.863602
ppa000173m	1564.96	1665.07	1464.86	-0.184823	0.818033	1	ppa000173m	1568.94	1607.93	1529.95	-0.071721	0.952412	1	ppa000173m	2093.76	1712.37	2475.15	0.531518	0.328714	0.858074
ppa000174m	6002.01	5682.62	6321.4	0.153688	0.716506	1	ppa000174m	5770.74	5483.54	6057.94	0.143721	0.776087	1	ppa000174m	5948.48	5845.79	6051.17	0.0498172	0.9495	1
ppa000175m	11081.9	9225.59	12938.1	0.487915	0.263165	1	ppa000175m	9388.02	8901.59	9874.44	0.149635	0.77771	1	ppa000175m	8858.62	9490.81	8226.43	-0.206264	0.679941	1
ppa000176m	2283.22	1839.94	2726.5	0.567392	0.199758	1	ppa000176m	1872.55	1775.21	1969.9	0.150133	0.785774	1	ppa000176m	2083.11	1892.88	2273.34	0.264231	0.663074	1
ppa000177m	1203.47	939.616	1467.32	0.643044	0.144657	1	ppa000177m	1070.29	906.626	1233.95	0.444706	0.370532	1	ppa000177m	1151.6	966.625	1336.57	0.467509	0.423125	0.933688
ppa000178m	5166.83	4149.74	6183.92	0.575499	0.179521	1	ppa000178m	4228.18	4004.26	4452.1	0.152951	0.766874	1	ppa000178m	3790.02	4268.94	3311.1	-0.366564	0.44838	0.947086
ppa000179m	8550.76	6885.27	10216.3	0.569282	0.183753	1	ppa000179m	7217.09	6645.16	7789.02	0.229137	0.624873	1	ppa000179m	6274.96	7082.49	5467.44	-0.373393	0.505385	0.982771
ppa000180m	3359.89	2956.23	3763.55	0.348337	0.405945	1	ppa000180m	2722.42	2852.67	2592.17	-0.13815	0.752112	1	ppa000180m	3453.51	3041.11	3865.91	0.34621	0.550415	1
ppa000181m	982.688	946.704	1018.67	0.105705	0.798796	1	ppa000181m	854.477	913.504	795.45	-0.199641	0.655154	1	ppa000181m	907.019	973.9	840.138	-0.213147	0.690075	1
ppa000182m	94837	79429.5	110244	0.472961	0.261015	1	ppa000182m	83490.6	76659.9	90321.3	0.236594	0.612036	1	ppa000182m	89827.5	81704.6	97950.4	0.261635	0.587986	1
ppa000183m	1793.62	1456.02	2131.22	0.549654	0.201247	1	ppa000183m	1560.55	1404.96	1716.14	0.288644	0.561859	1	ppa000183m	1969.62	1497.84	2441.4	0.704822	0.220684	0.732244
ppa000184m	1303.8	1069.38	1538.23	0.524499	0.237464	1	ppa000184m	1165.76	1031.74	1299.77	0.333173	0.51498	1	ppa000184m	1214.76	1100.15	1329.37	0.273039	0.656993	1
ppa000185m	3001.39	2967.1	3035.68	0.0329649	0.875364	1	ppa000185m	2823.31	2864.12	2782.5	-0.0417119	0.947577	1	ppa000185m	3928.13	3051.89	4804.37	0.654646	0.59382	1
ppa000186m	1955.99	1673.39	2238.6	0.41982	0.332266	1	ppa000186m	1458.15	1614.71	1301.58	-0.311015	0.492623	1	ppa000186m	1417.24	1721.46	1113.01	-0.629163	0.216566	0.727195
ppa000188m	4958.52	3831.35	6085.69	0.667568	0.13141	1	ppa000188m	4055.59	3696.48	4414.7	0.256162	0.620992	1	ppa000188m	3519.11	3941.63	3096.6	-0.348107	0.487733	0.974774
ppa000189m	65.5931	83.4589	47.7273	-0.80625	0.505526	1	ppa000189m	73.0947	80.6297	65.5596	-0.298503	0.820469	1	ppa000189m	66.0102	85.8156	46.2047	-0.893201	0.454157	0.952514
ppa000190m	100.98	84.8529	117.107	0.464786	0.390572	1	ppa000190m	90.0762	81.8717	98.2807	0.263544	0.677228	1	ppa000190m	78.2317	87.2928	69.1706	-0.335704	0.62354	1
ppa000191m	2091.47	1765.07	2417.86	0.454006	0.296435	1	ppa000191m	1801.9	1703.32	1900.49	0.158023	0.750832	1	ppa000191m	1880.48	1815.72	1945.25	0.0994174	0.867403	1
ppa000192m	8.10288	6.60916	9.59661	0.53806	0.658762	1	ppa000192m	6.13699	6.38706	5.88691	-0.117643	1	1	ppa000192m	8.42559	6.79496	10.0562	0.565551	0.678233	1
ppa000193m	13040.4	10846.7	15234.1	0.490056	0.257704	1	ppa000193m	11240	10466.7	12013.3	0.198834	0.690205	1	ppa000193m	10970.5	11158.1	10782.9	-0.0493505	0.906178	1
ppa000194m	3218.6	2622.73	3814.48	0.540415	0.188604	1	ppa000194m	2426.43	2531.62	2321.24	-0.125163	0.806698	1	ppa000194m	2280.85	2697.71	1863.98	-0.533353	0.343661	0.873057
ppa000196m	6260.09	5472.38	7047.81	0.365007	0.388617	1	ppa000196m	5487.15	5280.89	5693.4	0.108509	0.830238	1	ppa000196m	5654.95	5629.4	5680.5	0.0130362	0.999236	1
ppa000197m	16279.9	24387	8172.83	-1.57721	0.305737	1	ppa000197m	33649.5	23562.6	43736.5	0.89234	0.424978	1	ppa000197m	26573.3	25074.7	28071.8	0.162892	0.754483	1
ppa000198m	6504.05	5088.36	7919.73	0.638249	0.143352	1	ppa000198m	5319.59	4909.68	5729.51	0.222781	0.660969	1	ppa000198m	5388.47	5234.64	5542.3	0.0823957	0.91907	1
ppa000199m	104.706	116.294	93.1185	-0.320635	0.641449	1	ppa000199m	118.144	112.257	124.031	0.143892	0.786265	1	ppa000199m	157.94	119.617	196.264	0.714368	0.254008	0.770576
ppa000200m	1370.55	1316.04	1425.05	0.114814	0.812121	1	ppa000200m	1420.28	1269.88	1570.69	0.306699	0.535032	1	ppa000200m	1648.13	1353.85	1942.41	0.520784	0.359248	0.888479
ppa000201m	4937.07	4135.98	5738.15	0.472354	0.264758	1	ppa000201m	4176.83	3991.53	4362.12	0.128086	0.792811	1	ppa000201m	4125.93	4254.55	3997.31	-0.0899773	0.852003	1
ppa000202m	152.193	146.875	157.51	0.100855	0.796065	1	ppa000202m	144.606	141.766	147.446	0.056678	0.912899	1	ppa000202m	166.473	151.077	181.869	0.267613	0.620679	1
ppa000203m	6066.89	5788.33	6345.45	0.132575	0.725788	1	ppa000203m	5648.95	5587.32	5710.59	0.0314845	0.927477	1	ppa000203m	6215.1	5953.79	6476.42	0.121387	0.780863	1
ppa000204m	5127.35	3795.53	6459.18	0.767049	0.0759143	1	ppa000204m	3810.42	3663.02	3957.81	0.11167	0.817299	1	ppa000204m	2869.6	3904.32	1834.88	-1.08939	0.0453495	0.342937
ppa000205m	8617	7437.83	9796.17	0.397336	0.360956	1	ppa000205m	7199.89	7177.57	7222.21	0.00894559	1	1	ppa000205m	7160.03	7651.26	6668.8	-0.198271	0.701522	1
ppa000206m	551.463	382.453	720.472	0.91366	0.328865	1	ppa000206m	585.895	369.023	802.766	1.12127	0.14324	1	ppa000206m	355.304	393.447	317.16	-0.310961	0.611348	1
ppa000207m	6441.74	5573.83	7309.65	0.391132	0.377803	1	ppa000207m	5718.8	5378.29	6059.31	0.172005	0.735512	1	ppa000207m	7789.38	5733.98	9844.78	0.779821	0.155878	0.62704
ppa000208m	711.983	737.784	686.181	-0.104609	0.896546	1	ppa000208m	791.079	712.164	869.993	0.288795	0.531609	1	ppa000208m	1314.81	758.872	1870.74	1.30168	0.0218772	0.230845
ppa000209m	4353.28	3625.19	5081.37	0.487161	0.280729	1	ppa000209m	3969.21	3497.9	4440.52	0.34424	0.486315	1	ppa000209m	4475.99	3729.4	5222.59	0.485822	0.427529	0.937095
ppa000211m	1392.01	1151.72	1632.29	0.503106	0.320095	1	ppa000211m	1193.62	1110.95	1276.3	0.200177	0.738246	1	ppa000211m	974.996	1184.97	765.018	-0.631288	0.239796	0.755876
ppa000212m	5005.67	3609.68	6401.67	0.826577	0.199955	1	ppa000212m	4860.79	3483.24	6238.33	0.840731	0.111925	1	ppa000212m	3325.52	3713.32	2937.73	-0.338007	0.510324	0.986766
ppa000213m	12424.5	8681.07	16167.9	0.897192	0.0448149	1	ppa000213m	10007.9	8374.81	11641.1	0.475094	0.341703	1	ppa000213m	8316.96	8931.21	7702.71	-0.21349	0.665151	1
ppa000214m	1905.98	1399.1	2412.85	0.786243	0.0716939	1	ppa000214m	1403.8	1350.02	1457.58	0.110601	0.839168	1	ppa000214m	1229.03	1439.3	1018.77	-0.498534	0.337316	0.866515
ppa000215m	140.426	229.027	51.8251	-2.1438	0.235821	1	ppa000215m	177.764	220.757	134.772	-0.711943	0.57978	1	ppa000215m	1077.11	235.706	1918.52	3.02493	0.00378708	0.0798425
ppa000216m	95.8149	97.6985	93.9312	-0.0567319	0.948897	1	ppa000216m	142.296	94.3089	190.284	1.01269	0.0597428	1	ppa000216m	285.511	100.49	470.533	2.22725	0.000696526	0.0260532
ppa000217m	30078	29255.8	30900.1	0.0788884	0.840367	1	ppa000217m	31104.5	28230	33979.1	0.26742	0.586461	1	ppa000217m	43314.6	30096.2	56533	0.909512	0.0976164	0.506269
ppa000218m	8361.41	6581.35	10141.5	0.623812	0.160095	1	ppa000218m	7210.14	6350.15	8070.12	0.345798	0.484004	1	ppa000218m	6796.66	6770.58	6822.75	0.0110752	0.982061	1
ppa000219m	6668.79	5437.9	7899.68	0.538744	0.198078	1	ppa000219m	5665.97	5247.95	6084	0.213265	0.657667	1	ppa000219m	5599.1	5593.8	5604.41	0.00273313	0.988302	1
ppa000220m	3114.45	2671.39	3557.52	0.413283	0.327618	1	ppa000220m	2417.28	2577.9	2256.66	-0.192006	0.671083	1	ppa000220m	2912.06	2748.05	3076.07	0.16268	0.813424	1
ppa000221m	4575.22	3132.32	6018.12	0.94208	0.0313674	0.949718	ppa000221m	4079.73	3022.87	5136.59	0.764892	0.108085	1	ppa000221m	2990.69	3222.14	2759.24	-0.223749	0.664755	1
ppa000222m	1490.54	957.753	2023.33	1.079	0.0174446	0.709709	ppa000222m	1059.57	923.752	1195.39	0.371906	0.497419	1	ppa000222m	675.623	985.441	365.806	-1.42969	0.0555963	0.381308
ppa000223m	2411.66	2044.32	2779	0.442945	0.301706	1	ppa000223m	2082.91	1973	2192.81	0.152394	0.748198	1	ppa000223m	1859.97	2102.89	1617.05	-0.379012	0.479207	0.969817
ppa000224m	10838.3	9315	12361.5	0.408229	0.330089	1	ppa000224m	9960.48	8990.2	10930.8	0.281969	0.545416	1	ppa000224m	9755.46	9581.81	9929.11	0.0513667	0.909258	1
ppa000225m	6.89485	5.94781	7.84188	0.398841	0.751703	1	ppa000225m	8.01575	5.74593	10.2856	0.840009	0.518303	1	ppa000225m	7.90469	6.11587	9.69352	0.664462	0.629798	1
ppa000226m	322.639	348.337	296.941	-0.230305	0.70377	1	ppa000226m	355.778	335.903	375.653	0.161355	0.888789	1	ppa000226m	2513.71	358.435	4668.98	3.70332	0.00450175	0.0894356
ppa000227m	916.144	1184.14	648.144	-0.869457	0.269686	1	ppa000227m	1438.49	1143.33	1733.66	0.600583	0.542521	1	ppa000227m	4151.99	1217.86	7086.12	2.54064	0.00264004	0.0647562
ppa000228m	8889.87	7222.45	10557.3	0.547679	0.209921	1	ppa000228m	7162.86	6969.33	7356.39	0.0779771	0.888852	1	ppa000228m	6490.27	7429.86	5550.68	-0.420671	0.430336	0.938822
ppa000229m	220.812	199.727	241.897	0.276365	0.545557	1	ppa000229m	192.845	192.741	192.949	0.00155549	0.991378	1	ppa000229m	321.32	205.457	437.182	1.0894	0.0646523	0.412532
ppa000230m	3536.32	2771.85	4300.79	0.63375	0.145753	1	ppa000230m	2936.07	2674.57	3197.56	0.257667	0.608353	1	ppa000230m	3025.09	2851.51	3198.66	0.165742	0.799514	1
ppa000231m	3.42357	4.34292	2.50423	-0.794295	0.765981	1	ppa000231m	4.31193	4.19583	4.42804	0.0777125	1	1	ppa000231m	6.46804	4.46549	8.47059	0.923644	0.566036	1
ppa000232m	4.6175	7.45579	1.77922	-2.06712	0.272568	1	ppa000232m	6.52404	7.19056	5.85753	-0.295813	0.862872	1	ppa000232m	113.36	7.67155	219.048	4.83558	0.03908	0.3161
ppa000233m	315.415	538.166	92.6634	-2.53798	0.195579	1	ppa000233m	1156.21	520.043	1792.38	1.78517	0.0100425	1	ppa000233m	11829.5	553.312	23105.8	5.38402	2.30781e-05	0.00213578
ppa000234m	2.92108	4.4377	1.40447	-1.65979	0.558926	1	ppa000234m	17.5472	4.28915	30.8053	2.84441	0.00426656	0.762334	ppa000234m	89.8421	4.56222	175.122	5.26248	8.4303e-10	4.09598e-07
ppa000235m	69537	60102.2	78971.8	0.39392	0.352208	1	ppa000235m	76537.8	58017.2	95058.3	0.712331	0.120566	1	ppa000235m	96582.7	61819.2	131346	1.08725	0.0547488	0.378051
ppa000236m	52.8052	39.3727	66.2377	0.750457	0.423088	1	ppa000236m	35.2438	38.0546	32.4331	-0.230603	0.940028	1	ppa000236m	45.9009	40.4776	51.3243	0.342518	0.7051	1
ppa000237m	3.68255	1.98189	5.38322	1.44159	0.539084	1	ppa000237m	9.52081	1.91126	17.1304	3.16396	0.0240102	1	ppa000237m	84.7916	2.0393	167.544	6.36032	0.0661327	0.4168
ppa000238m	2931.48	2254.29	3608.66	0.678789	0.123212	1	ppa000238m	2311.79	2175	2448.58	0.17093	0.75255	1	ppa000238m	2132.18	2319.15	1945.22	-0.253668	0.619707	1
ppa000239m	5.26591	5.66346	4.86836	-0.218249	0.940923	1	ppa000239m	5.43329	5.46595	5.40062	-0.017348	1	1	ppa000239m	6.68005	5.8257	7.53441	0.371063	0.839755	1
ppa000240m	2870.75	2031.13	3710.37	0.869281	0.0450314	1	ppa000240m	2205.02	1959.96	2450.07	0.321998	0.512342	1	ppa000240m	1741.68	2089.45	1393.91	-0.583985	0.292895	0.82
ppa000241m	3389.24	2960.39	3818.09	0.367063	0.404137	1	ppa000241m	3118	2856.71	3379.29	0.242364	0.622844	1	ppa000241m	2772.39	3045.37	2499.41	-0.285035	0.590618	1
ppa000242m	5675.02	4174.69	7175.36	0.781383	0.126782	1	ppa000242m	6545.16	4029.34	9060.98	1.16912	0.0133417	1	ppa000242m	6682.61	4294.17	9071.05	1.07889	0.0488673	0.356304
ppa000243m	4487.67	3316.99	5658.34	0.770501	0.0873614	1	ppa000243m	3395.05	3199.52	3590.58	0.166359	0.789079	1	ppa000243m	2567.22	3412.76	1721.67	-0.987131	0.0932839	0.496199
ppa000244m	3757.1	2768.07	4746.12	0.777866	0.0687203	1	ppa000244m	3661.87	2671.8	4651.94	0.800018	0.0880522	1	ppa000244m	4023.1	2847.26	5198.95	0.868647	0.111831	0.537001
ppa000245m	8388.6	6541.19	10236	0.646027	0.152121	1	ppa000245m	8527.31	6311.22	10743.4	0.767461	0.111301	1	ppa000245m	9359.57	6729.35	11989.8	0.833268	0.131702	0.579446
ppa000246m	6287.73	4887.77	7687.69	0.653375	0.146101	1	ppa000246m	5034.8	4715.11	5354.49	0.183459	0.749971	1	ppa000246m	5180.8	5028.7	5332.9	0.084735	0.957076	1
ppa000247m	256.319	147.661	364.976	1.30551	0.0102876	0.552851	ppa000247m	233.825	142.67	324.98	1.18767	0.104052	1	ppa000247m	164.385	151.825	176.946	0.220905	0.708414	1
ppa000248m	8.57629	11.23	5.92256	-0.923066	0.534498	1	ppa000248m	9.82656	10.8264	8.82669	-0.294613	0.78873	1	ppa000248m	10.195	11.5567	8.8333	-0.387706	0.748759	1
ppa000249m	14.9315	26.329	3.53395	-2.8973	0.109974	1	ppa000249m	43.2678	25.3821	61.1536	1.26863	0.0867454	1	ppa000249m	87.8368	27.0953	148.578	2.45511	0.391939	0.912037
ppa000250m	2947.58	2600.72	3294.45	0.341127	0.485859	1	ppa000250m	2572.76	2508.48	2637.04	0.0721065	0.958799	1	ppa000250m	2657.07	2675.86	2638.28	-0.0204035	0.917996	1
ppa000251m	2061.68	1836.5	2286.85	0.316399	0.48404	1	ppa000251m	1676.76	1771.71	1581.81	-0.163569	0.682706	1	ppa000251m	1527.3	1889.42	1165.17	-0.697409	0.178479	0.668568
ppa000252m	7824.58	5259.71	10389.5	0.982065	0.0477424	1	ppa000252m	7242.17	5079.18	9405.17	0.888859	0.141369	1	ppa000252m	5213.23	5409.16	5017.29	-0.108497	0.939233	1
ppa000253m	5926.39	4914.18	6938.61	0.497696	0.241436	1	ppa000253m	5146.03	4742.3	5549.75	0.226836	0.638667	1	ppa000253m	5363.24	5055.16	5671.33	0.165932	0.777596	1
ppa000254m	3337.37	2984.9	3689.85	0.30588	0.488697	1	ppa000254m	3272.51	2880.2	3664.83	0.347575	0.478277	1	ppa000254m	3843.92	3070.65	4617.19	0.588469	0.308955	0.837969
ppa000255m	3991.92	3106.93	4876.92	0.650481	0.142633	1	ppa000255m	3123.54	2998.34	3248.74	0.11572	0.814	1	ppa000255m	4159.29	3196.03	5122.55	0.680584	0.225507	0.738608
ppa000256m	3404.91	3578.38	3231.45	-0.147127	0.813383	1	ppa000256m	3438.96	3452.32	3425.59	-0.011213	0.93545	1	ppa000256m	3124.91	3681.42	2568.41	-0.519387	0.312129	0.841237
ppa000257m	10178.8	7866.63	12490.9	0.667065	0.125799	1	ppa000257m	7938.22	7590.87	8285.58	0.126338	0.808904	1	ppa000257m	7748.36	8092.57	7404.15	-0.128264	0.806074	1
ppa000258m	2.64698	3.30458	1.98938	-0.73215	0.853229	1	ppa000258m	2.81249	3.19353	2.43145	-0.393334	0.991066	1	ppa000258m	3.45021	3.39748	3.50293	0.0440983	0.997535	1
ppa000259m	7885.33	6008.28	9762.37	0.700279	0.109599	1	ppa000259m	7091.22	5797.9	8384.53	0.5322	0.266202	1	ppa000259m	5645.13	6180.75	5109.5	-0.2746	0.603919	1
ppa000260m	3.11544	3.49201	2.73888	-0.350471	0.952926	1	ppa000260m	2.4208	3.36804	1.47356	-1.1926	0.691864	1	ppa000260m	2.87603	3.59295	2.15911	-0.734735	0.853343	1
ppa000261m	6581	5117.76	8044.25	0.652445	0.132971	1	ppa000261m	5810.51	4938.24	6682.78	0.436451	0.368234	1	ppa000261m	6255.58	5264.8	7246.36	0.460879	0.407934	0.924482
ppa000262m	4942.19	4254.92	5629.47	0.403866	0.354212	1	ppa000262m	4570.41	4105.89	5034.93	0.294277	0.544944	1	ppa000262m	4851.77	4377.07	5326.46	0.28321	0.61268	1
ppa000263m	8257.25	7334.87	9179.63	0.323666	0.449385	1	ppa000263m	7605.13	7078.7	8131.55	0.200045	0.67336	1	ppa000263m	8290.27	7545.13	9035.42	0.260045	0.65785	1
ppa000264m	7315.29	6599.93	8030.66	0.283069	0.50512	1	ppa000264m	7669.51	6369.34	8969.68	0.493913	0.296708	1	ppa000264m	7558.05	6789.16	8326.95	0.294555	0.592341	1
ppa000265m	450.553	565.24	335.867	-0.750976	0.604721	1	ppa000265m	797.476	546.099	1048.85	0.941579	0.0806588	1	ppa000265m	7070.38	581.193	13559.6	4.54415	0.0552137	0.380324
ppa000266m	153.103	124.234	181.971	0.550648	0.287103	1	ppa000266m	122.758	119.975	125.541	0.0654259	0.850082	1	ppa000266m	138.902	127.762	150.042	0.231904	0.644992	1
ppa000267m	15.1168	16.3291	13.9046	-0.231884	0.862973	1	ppa000267m	17.6666	15.7567	19.5765	0.313156	0.771083	1	ppa000267m	64.5219	16.798	112.246	2.7403	0.00211613	0.0560578
ppa000268m	2690.45	2515.15	2865.74	0.188263	0.655186	1	ppa000268m	2524.77	2427.47	2622.08	0.111258	0.810905	1	ppa000268m	2686.29	2587.19	2785.39	0.106493	0.842998	1
ppa000269m	1472.85	1374.1	1571.6	0.193756	0.601936	1	ppa000269m	1254.38	1326.38	1182.38	-0.165799	0.743167	1	ppa000269m	1205.56	1413.37	997.746	-0.502395	0.346464	0.875507
ppa000270m	5401.68	4221.44	6581.93	0.640775	0.142583	1	ppa000270m	4461.3	4073.72	4848.89	0.251309	0.604905	1	ppa000270m	4814.2	4342.58	5285.83	0.283579	0.599246	1
ppa000271m	5113.17	4497.25	5729.09	0.349263	0.447486	1	ppa000271m	5019.19	4338.99	5699.39	0.393449	0.428345	1	ppa000271m	4681.15	4626.67	4735.64	0.0335855	0.983079	1
ppa000272m	3445.13	2941.5	3948.77	0.424852	0.302986	1	ppa000272m	2701.58	2838.85	2564.3	-0.146741	0.754017	1	ppa000272m	3075.51	3025.78	3125.24	0.0466581	0.947601	1
ppa000273m	123.602	118.722	128.482	0.113986	0.938194	1	ppa000273m	117.151	114.477	119.824	0.0658656	1	1	ppa000273m	88.6108	122.167	55.0551	-1.1499	0.244871	0.760769
ppa000274m	1451.63	1381.92	1521.33	0.138658	0.712601	1	ppa000274m	1361.36	1334.34	1388.37	0.0572696	0.847977	1	ppa000274m	1202.3	1421.25	983.35	-0.531383	0.39486	0.913958
ppa000275m	2453.76	2015.22	2892.29	0.521279	0.219223	1	ppa000275m	2010.35	1944.79	2075.9	0.0941267	0.852724	1	ppa000275m	2219.29	2073.01	2365.58	0.190468	0.755229	1
ppa000276m	171.126	180.858	161.395	-0.164267	0.788677	1	ppa000276m	160.505	174.574	146.437	-0.253558	0.651819	1	ppa000276m	172.787	186.029	159.545	-0.221568	0.699098	1
ppa000277m	18811.7	17293.5	20330	0.233385	0.590143	1	ppa000277m	17982.2	16690.2	19274.2	0.207673	0.658101	1	ppa000277m	16231.6	17788.9	14674.2	-0.277694	0.623368	1
ppa000278m	504.728	384.433	625.023	0.701177	0.121764	1	ppa000278m	443.178	370.922	515.434	0.474673	0.356458	1	ppa000278m	357.092	395.489	318.696	-0.311455	0.544436	1
ppa000279m	8044.27	6877.26	9211.28	0.421568	0.337783	1	ppa000279m	7376.78	6636.18	8117.38	0.290662	0.553889	1	ppa000279m	6571.76	7074.79	6068.73	-0.221292	0.648084	1
ppa000280m	4692.17	4040.29	5344.05	0.403473	0.352457	1	ppa000280m	4240.03	3898.84	4581.23	0.23269	0.633911	1	ppa000280m	4039.22	4156.26	3922.18	-0.0836295	0.871516	1
ppa000282m	5740.62	4850.6	6630.63	0.450984	0.306899	1	ppa000282m	4971.47	4680.23	5262.71	0.169226	0.747465	1	ppa000282m	5175.73	4990.05	5361.41	0.103559	0.879558	1
ppa000283m	10.1626	9.43982	10.8855	0.205571	0.843272	1	ppa000283m	8.72718	9.11397	8.3404	-0.127963	0.985811	1	ppa000283m	8.33488	9.70882	6.96093	-0.480017	0.791298	1
ppa000284m	1747.12	1802.53	1691.7	-0.0915524	0.83795	1	ppa000284m	1858.03	1739.87	1976.18	0.183734	0.681969	1	ppa000284m	2000.87	1854.09	2147.66	0.212058	0.691966	1
ppa000285m	2143.58	1605.32	2681.85	0.740369	0.0911933	1	ppa000285m	1725.37	1548.92	1901.82	0.296123	0.559075	1	ppa000285m	1389.46	1651.47	1127.44	-0.550709	0.316716	0.846708
ppa000286m	81.4331	86.6538	76.2125	-0.185235	0.76736	1	ppa000286m	74.6206	83.6448	65.5964	-0.350661	0.580877	1	ppa000286m	94.0381	89.1306	98.9455	0.150714	0.788698	1
ppa000287m	1131.5	973.679	1289.31	0.405086	0.364513	1	ppa000287m	1242.95	939.442	1546.45	0.719086	0.14374	1	ppa000287m	5029.68	1001.69	9057.67	3.17671	0.0206656	0.224601
ppa000288m	571.257	368.794	773.72	1.069	0.378982	1	ppa000288m	360.185	355.523	364.846	0.0373431	0.972196	1	ppa000288m	243.979	379.529	108.428	-1.80747	0.226021	0.739272
ppa000289m	892.829	684.297	1101.36	0.686592	0.121255	1	ppa000289m	731.814	660.253	803.376	0.283057	0.587614	1	ppa000289m	781.193	703.975	858.411	0.286144	0.686515	1
ppa000290m	69.071	50.0319	88.11	0.816458	0.348021	1	ppa000290m	48.9545	48.3089	49.6002	0.0380569	0.934912	1	ppa000290m	57.9124	51.456	64.3688	0.323023	0.628155	1
ppa000291m	5986.25	5352.52	6619.97	0.306607	0.469736	1	ppa000291m	5888.7	5165.31	6612.09	0.356252	0.456411	1	ppa000291m	6288.27	5506.08	7070.47	0.360783	0.523361	0.991876
ppa000292m	5985.52	4349.44	7621.6	0.809266	0.0638498	1	ppa000292m	4734.8	4196.36	5273.24	0.32955	0.515256	1	ppa000292m	4332.12	4474.61	4189.62	-0.0949424	0.791368	1
ppa000293m	5922.31	4881.02	6963.61	0.512651	0.243723	1	ppa000293m	5341.06	4709.29	5972.82	0.342902	0.494521	1	ppa000293m	5011.41	5021.47	5001.34	-0.00579561	0.956883	1
ppa000294m	15555.9	13693.2	17418.6	0.347168	0.408912	1	ppa000294m	14075.2	13215.5	14934.9	0.176453	0.706111	1	ppa000294m	15305.2	14085.5	16524.9	0.230433	0.680663	1
ppa000295m	4440.26	3940.26	4940.25	0.326296	0.464327	1	ppa000295m	4044.45	3801.93	4286.98	0.17323	0.738307	1	ppa000295m	4331.77	4053.51	4610.02	0.185602	0.761035	1
ppa000296m	72412.8	74982.2	69843.4	-0.102424	0.963805	1	ppa000296m	63677.4	72404.2	54950.7	-0.397937	0.65003	1	ppa000296m	53610.7	77114.6	30106.8	-1.35692	0.0782581	0.453443
ppa000297m	1545.11	1301.91	1788.32	0.457974	0.488334	1	ppa000297m	1380.49	1255.48	1505.5	0.262011	0.77776	1	ppa000297m	1258.14	1339.63	1176.64	-0.187159	0.70754	1
ppa000298m	1571.59	1407.15	1736.04	0.303022	0.580138	1	ppa000298m	1108.92	1357.49	860.363	-0.657919	0.149983	1	ppa000298m	1139.43	1447.71	831.161	-0.800571	0.126475	0.567189
ppa000299m	2357.69	2189.92	2525.46	0.205667	0.666037	1	ppa000299m	2167.23	2112.87	2221.59	0.0723889	0.916535	1	ppa000299m	2244.73	2252.93	2236.53	-0.0105445	0.949286	1
ppa000300m	1969.28	1678.24	2260.31	0.429576	0.351999	1	ppa000300m	1731.06	1619.09	1843.02	0.18689	0.735697	1	ppa000300m	1722.02	1726.57	1717.47	-0.00762272	0.960105	1
ppa000301m	7734.93	7385.85	8084.01	0.130307	0.781916	1	ppa000301m	8748.96	7128.42	10369.5	0.54069	0.246232	1	ppa000301m	11038.2	7597.36	14479	0.930395	0.0855339	0.474414
ppa000302m	1880.8	1541.79	2219.81	0.52583	0.231978	1	ppa000302m	1520.57	1488.03	1553.11	0.0617504	0.897827	1	ppa000302m	1466.2	1585.95	1346.46	-0.236177	0.63248	1
ppa000303m	675.659	692.963	658.354	-0.0739139	0.976672	1	ppa000303m	726.301	668.976	783.626	0.228211	0.606876	1	ppa000303m	1437.17	712.738	2161.6	1.60066	0.00457019	0.0905482
ppa000304m	9163.07	8309.35	10016.8	0.269614	0.53105	1	ppa000304m	7692.65	8018.25	7367.05	-0.1222	0.775018	1	ppa000304m	8261.52	8547.92	7975.11	-0.10007	0.85542	1
ppa000305m	10038.1	8962.25	11114	0.310447	0.473236	1	ppa000305m	8816.9	8648.39	8985.41	0.0551524	0.923875	1	ppa000305m	8755.97	9219.53	8292.42	-0.1529	0.746238	1
ppa000306m	158.301	99.674	216.928	1.12193	0.262972	1	ppa000306m	135.552	96.1837	174.921	0.862836	0.120167	1	ppa000306m	153.305	102.535	204.075	0.992983	0.22486	0.737505
ppa000307m	12126.7	10410.2	13843.2	0.41118	0.355943	1	ppa000307m	10279.7	10044.9	10514.6	0.0659236	0.913675	1	ppa000307m	9784.66	10709.3	8859.98	-0.273496	0.611606	1
ppa000308m	21890.1	18932.8	24847.5	0.392213	0.39035	1	ppa000308m	21336.7	18264.6	24408.9	0.41836	0.406197	1	ppa000308m	19579.3	19478.5	19680.1	0.0148579	0.991873	1
ppa000309m	560.824	744.353	377.294	-0.980296	0.476529	1	ppa000309m	755.256	719.215	791.296	0.137796	0.80044	1	ppa000309m	2227.71	765.332	3690.09	2.2695	0.00993348	0.14585
ppa000310m	3925.89	3633.39	4218.39	0.215377	0.610917	1	ppa000310m	3700.42	3506.22	3894.62	0.151569	0.760659	1	ppa000310m	3742.16	3737.67	3746.64	0.0034602	0.991821	1
ppa000311m	3666.9	3106.78	4227.03	0.444227	0.295792	1	ppa000311m	3368.96	2998.37	3739.56	0.31869	0.498638	1	ppa000311m	3211.64	3195.8	3227.48	0.0142343	0.966097	1
ppa000312m	206.592	198.91	214.274	0.107337	0.781642	1	ppa000312m	184.383	192.107	176.659	-0.120948	0.91744	1	ppa000312m	222.688	204.552	240.824	0.235509	0.651786	1
ppa000313m	1007.21	1161.32	853.102	-0.444976	0.34771	1	ppa000313m	1379.55	1120.5	1638.59	0.548309	0.269297	1	ppa000313m	1731.21	1194.72	2267.69	0.924553	0.118058	0.549473
ppa000314m	3506.62	3184.28	3828.95	0.265981	0.52667	1	ppa000314m	2853.42	3072.78	2634.06	-0.222253	0.622908	1	ppa000314m	3786.4	3275.69	4297.12	0.391571	0.507944	0.984666
ppa000315m	489.015	528.022	450.008	-0.230646	0.824434	1	ppa000315m	1523.35	510.045	2536.66	2.31423	0.0779741	1	ppa000315m	12543.2	542.964	24543.5	5.49834	0.0357167	0.300848
ppa000316m	72.4725	59.8466	85.0984	0.507862	0.646863	1	ppa000316m	90.4928	57.7719	123.214	1.09272	0.0582413	1	ppa000316m	466.119	61.5557	870.683	3.82218	0.142627	0.602107
ppa000317m	1085.01	932.815	1237.21	0.407422	0.362231	1	ppa000317m	953.574	900.04	1007.11	0.162155	0.766975	1	ppa000317m	800.326	959.639	641.013	-0.582138	0.280439	0.804512
ppa000318m	3357.13	2484.5	4229.76	0.767622	0.0874253	1	ppa000318m	2863.13	2397.1	3329.15	0.473863	0.337028	1	ppa000318m	2255.22	2555.98	1954.46	-0.387108	0.461394	0.957683
ppa000319m	15492	13524.8	17459.3	0.368397	0.376455	1	ppa000319m	12931.2	13053.2	12809.2	-0.0272209	0.951627	1	ppa000319m	10033.5	13912.1	6154.82	-1.17655	0.0320343	0.284279
ppa000320m	287.303	270.155	304.451	0.172421	0.696514	1	ppa000320m	338.867	260.771	416.963	0.677136	0.170144	1	ppa000320m	277.033	277.878	276.188	-0.00880242	0.985591	1
ppa000321m	2209.39	2011.72	2407.05	0.258837	0.558059	1	ppa000321m	2127.34	1941.38	2313.3	0.252868	0.601345	1	ppa000321m	2304.86	2069.42	2540.3	0.29577	0.586507	1
ppa000322m	2961.58	2634.77	3288.4	0.319709	0.459599	1	ppa000322m	2586.4	2542.57	2630.23	0.0489017	0.930781	1	ppa000322m	2855.12	2710.37	2999.87	0.14641	0.800799	1
ppa000323m	4775.13	4121.5	5428.77	0.397458	0.364998	1	ppa000323m	4493.34	3976.89	5009.79	0.333111	0.498745	1	ppa000323m	5174.24	4239.93	6108.55	0.52679	0.348789	0.877949
ppa000324m	1835.54	1640.6	2030.47	0.30759	0.49564	1	ppa000324m	1618.06	1582.89	1653.24	0.0627391	0.932771	1	ppa000324m	1567.27	1687.81	1446.73	-0.222349	0.660773	1
ppa000325m	1330.86	1195.74	1465.97	0.293951	0.493027	1	ppa000325m	1324.23	1154.03	1494.43	0.37292	0.432562	1	ppa000325m	1427.4	1230	1624.8	0.401598	0.464062	0.959757
ppa000326m	1114.19	1096.16	1132.22	0.0466924	0.900048	1	ppa000326m	1047.41	1057.94	1036.89	-0.0289916	0.952364	1	ppa000326m	1332.03	1127.56	1536.49	0.446426	0.423638	0.934319
ppa000327m	4990.86	4561.51	5420.2	0.248836	0.554891	1	ppa000327m	4322.31	4401.82	4242.8	-0.0530833	0.893905	1	ppa000327m	4678.1	4692.43	4663.77	-0.0088398	0.947298	1
ppa000328m	19.5487	18.2162	20.8813	0.196994	0.859623	1	ppa000328m	12.6887	17.5747	7.80269	-1.17145	0.276793	1	ppa000328m	15.1153	18.7406	11.4899	-0.705797	0.598755	1
ppa000329m	9713.15	6613.04	12813.3	0.954252	0.0238073	0.837679	ppa000329m	8128.57	6383.75	9873.39	0.629141	0.170829	1	ppa000329m	6585.86	6801.92	6369.8	-0.0946927	0.901605	1
ppa000330m	2194.71	1430.21	2959.22	1.04899	0.0183625	0.727201	ppa000330m	1659.35	1379.88	1938.81	0.490632	0.324124	1	ppa000330m	1418.36	1471.37	1365.34	-0.1079	0.820273	1
ppa000331m	1364.81	1274.37	1455.26	0.191483	0.63412	1	ppa000331m	1302.74	1229.93	1375.55	0.161427	0.73722	1	ppa000331m	1173.12	1310.88	1035.36	-0.340402	0.5227	0.991785
ppa000332m	2082.46	1774	2390.93	0.43057	0.307559	1	ppa000332m	1812.49	1712.17	1912.8	0.159857	0.733622	1	ppa000332m	1898.73	1824.79	1972.66	0.112407	0.852331	1
ppa000333m	1639.27	1221.41	2057.13	0.752087	0.0918916	1	ppa000333m	1205.72	1178.33	1233.12	0.0655699	0.941984	1	ppa000333m	1275.97	1256.6	1295.33	0.0437896	0.988297	1
ppa000334m	10793.4	9469.25	12117.6	0.355778	0.406881	1	ppa000334m	9701.11	9138.24	10264	0.167602	0.730195	1	ppa000334m	9764.73	9740.82	9788.64	0.00706559	0.997431	1
ppa000335m	1358.45	1042.55	1674.36	0.683491	0.115748	1	ppa000335m	1093.46	1006.19	1180.73	0.230779	0.628881	1	ppa000335m	1108.96	1072.41	1145.51	0.0951303	0.900878	1
ppa000336m	5668.76	4909.72	6427.8	0.388687	0.375987	1	ppa000336m	5326.92	4737.42	5916.41	0.320619	0.514888	1	ppa000336m	5837.56	5050.8	6624.31	0.391256	0.481362	0.970158
ppa000337m	15173.8	13779.8	16567.8	0.265831	0.541678	1	ppa000337m	13015.7	13297.4	12734.1	-0.0624526	0.877379	1	ppa000337m	11743.9	14175.3	9312.59	-0.606121	0.242581	0.758616
ppa000338m	8.20298	8.11927	8.28669	0.0294458	0.956257	1	ppa000338m	10.3098	7.84384	12.7758	0.703779	0.534525	1	ppa000338m	8.7568	8.34862	9.16498	0.134594	0.884099	1
ppa000339m	9524.38	8806.49	10242.3	0.217895	0.605992	1	ppa000339m	9165.26	8499.34	9831.17	0.210012	0.653552	1	ppa000339m	9055.43	9058.77	9052.08	-0.00106645	0.996461	1
ppa000340m	3056.02	2469.58	3642.46	0.560649	0.377912	1	ppa000340m	2155.33	2382.69	1927.98	-0.305502	0.628056	1	ppa000340m	1531.52	2540.64	522.396	-2.28198	6.04992e-05	0.00447527
ppa000341m	312.457	275.846	349.068	0.339642	0.395936	1	ppa000341m	371.066	266.395	475.736	0.836597	0.0771559	1	ppa000341m	340.813	283.678	397.948	0.488326	0.36779	0.895167
ppa000342m	235.156	258.178	212.134	-0.283387	0.586608	1	ppa000342m	219.222	249.259	189.185	-0.397847	0.471538	1	ppa000342m	255.257	265.538	244.976	-0.116275	0.871306	1
ppa000343m	1055.9	706.875	1404.93	0.990966	0.0252623	0.857013	ppa000343m	808.912	682.132	935.691	0.455981	0.353607	1	ppa000343m	960.427	727.163	1193.69	0.715081	0.207493	0.714243
ppa000344m	675.998	575.883	776.113	0.43049	0.363311	1	ppa000344m	548.045	555.815	540.276	-0.0409061	0.934639	1	ppa000344m	526.761	592.374	461.148	-0.361277	0.505783	0.982965
ppa000345m	200.133	187.015	213.251	0.1894	0.74344	1	ppa000345m	172.23	180.615	163.845	-0.140592	0.925321	1	ppa000345m	228.956	192.321	265.591	0.465692	0.438698	0.94461
ppa000346m	6073.58	5761.56	6385.59	0.14836	0.69169	1	ppa000346m	5697.98	5561.64	5834.32	0.0690551	0.862079	1	ppa000346m	6112.04	5926.18	6297.89	0.0877648	0.866777	1
ppa000347m	31.7271	29.6315	33.8228	0.190866	0.925629	1	ppa000347m	41.4031	28.5634	54.2427	0.92526	0.38708	1	ppa000347m	146.179	30.4948	261.863	3.10218	0.000191292	0.0105127
ppa000348m	2637.19	2010.31	3264.07	0.699257	0.123183	1	ppa000348m	2178.37	1939.14	2417.61	0.318166	0.553996	1	ppa000348m	2033.67	2068.34	1999	-0.0491911	0.85072	1
ppa000349m	5982.13	4672.37	7291.88	0.642136	0.143587	1	ppa000349m	5021.6	4508.61	5534.59	0.295793	0.545916	1	ppa000349m	5020.85	4806.56	5235.14	0.123222	0.843775	1
ppa000350m	4990.64	4188.87	5792.41	0.467602	0.286619	1	ppa000350m	4609.2	4042.27	5176.12	0.356704	0.457914	1	ppa000350m	4887.63	4309.08	5466.18	0.343153	0.530072	0.996603
ppa000351m	7700.87	6189.28	9212.46	0.573816	0.18089	1	ppa000351m	5909.79	5972.79	5846.8	-0.0307562	0.934921	1	ppa000351m	6085.6	6366.84	5804.36	-0.133441	0.813198	1
ppa000352m	26892.1	23553.3	30230.9	0.360091	0.408518	1	ppa000352m	20813.1	22728.4	18897.7	-0.266283	0.552131	1	ppa000352m	18524.8	24229.5	12820.1	-0.918356	0.0879218	0.48096
ppa000353m	350.164	330.816	369.511	0.159588	0.738923	1	ppa000353m	335.947	319.164	352.73	0.144265	0.815203	1	ppa000353m	311.396	340.341	282.451	-0.268978	0.623036	1
ppa000354m	588.919	473.128	704.71	0.574798	0.172289	1	ppa000354m	579.25	456.818	701.682	0.619198	0.181377	1	ppa000354m	593.11	486.602	699.618	0.523826	0.307318	0.836416
ppa000355m	49097.7	34400.9	63794.4	0.890982	0.031416	0.949718	ppa000355m	46796.3	33212.4	60380.1	0.86235	0.0594323	1	ppa000355m	51675.2	35381.7	67968.7	0.941868	0.0966413	0.503822
ppa000356m	99.9244	110.432	89.4165	-0.304548	0.575504	1	ppa000356m	113.661	106.556	120.766	0.180608	0.780324	1	ppa000356m	114.741	113.606	115.876	0.02854	0.983283	1
ppa000357m	5207.85	4593.18	5822.51	0.342148	0.412416	1	ppa000357m	4437.52	4432.64	4442.41	0.00317858	0.99108	1	ppa000357m	4688.14	4724.91	4651.38	-0.0226286	0.959397	1
ppa000358m	5125.99	4662.04	5589.94	0.26187	0.5356	1	ppa000358m	4424.1	4498.89	4349.31	-0.0487838	0.900913	1	ppa000358m	4138.39	4795.83	3480.95	-0.462299	0.384378	0.906778
ppa000359m	1366.46	1030.12	1702.8	0.725096	0.498482	1	ppa000359m	1283.65	992.997	1574.3	0.664853	0.701544	1	ppa000359m	3727.58	1060.13	6395.02	2.59271	0.0840408	0.471548
ppa000360m	2804.29	2175.6	3432.98	0.658046	0.131063	1	ppa000360m	2317.87	2099.21	2536.52	0.273003	0.586504	1	ppa000360m	2555.07	2238.14	2872	0.359752	0.52284	0.991785
ppa000361m	4949.5	4142.94	5756.05	0.474424	0.246642	1	ppa000361m	4161.25	3999.02	4323.47	0.112545	0.798245	1	ppa000361m	3529.15	4261.39	2796.91	-0.607491	0.242177	0.757907
ppa000362m	23.1474	22.5591	23.7358	0.0733575	0.926696	1	ppa000362m	23.1527	21.7705	24.5349	0.172463	0.87003	1	ppa000362m	34.7193	23.2061	46.2325	0.994405	0.226509	0.739622
ppa000363m	49.2394	28.886	69.5928	1.26857	0.124614	1	ppa000363m	24.2745	27.8897	20.6593	-0.432943	0.635973	1	ppa000363m	26.3839	29.7088	23.059	-0.365563	0.682041	1
ppa000364m	636.329	574.809	697.849	0.279833	0.557564	1	ppa000364m	548.606	554.606	542.606	-0.0315565	0.915844	1	ppa000364m	505.935	591.34	420.529	-0.491781	0.354076	0.883722
ppa000365m	4861.41	4286.14	5436.67	0.343046	0.462753	1	ppa000365m	4251.51	4135.01	4368.02	0.0790877	0.911939	1	ppa000365m	5202.54	4409.61	5995.48	0.443224	0.454943	0.952951
ppa000366m	242.757	232.639	252.875	0.12033	0.858947	1	ppa000366m	186.347	224.805	147.888	-0.604169	0.681707	1	ppa000366m	169.421	239.186	99.657	-1.26309	0.435848	0.943722
ppa000367m	67.503	74.8487	60.1574	-0.315235	0.59886	1	ppa000367m	84.721	72.222	97.22	0.428814	0.534954	1	ppa000367m	152.526	76.9996	228.052	1.56644	0.0189722	0.213019
ppa000368m	7540.55	6982.32	8098.78	0.213999	0.629995	1	ppa000368m	7200.66	6738.04	7663.28	0.185634	0.703723	1	ppa000368m	6675.72	7182.66	6168.77	-0.219535	0.679822	1
ppa000369m	11605.4	9288.6	13922.3	0.583863	0.182862	1	ppa000369m	9939.5	8961.75	10917.3	0.284759	0.577337	1	ppa000369m	8094.3	9555.9	6632.69	-0.526797	0.317594	0.847018
ppa000370m	62.4396	52.0117	72.8676	0.486443	0.380375	1	ppa000370m	57.9059	50.208	65.6037	0.38586	0.535123	1	ppa000370m	83.7023	53.4973	113.907	1.09032	0.100534	0.514136
ppa000371m	3723.94	3033.31	4414.57	0.541378	0.195352	1	ppa000371m	3365.8	2927.78	3803.81	0.377637	0.413682	1	ppa000371m	3159.96	3120.1	3199.83	0.0364039	0.937959	1
ppa000372m	2979.31	2610.26	3348.37	0.359268	0.398222	1	ppa000372m	2759.04	2519.5	2998.58	0.251139	0.58022	1	ppa000372m	2738.81	2684.91	2792.72	0.0567941	0.872706	1
ppa000373m	2671.42	2211.62	3131.23	0.501621	0.232398	1	ppa000373m	2933.11	2135.13	3731.09	0.805274	0.0817048	1	ppa000373m	2721.52	2274.71	3168.33	0.478038	0.379444	0.901789
ppa000374m	1882.08	2060.88	1703.28	-0.274942	0.617998	1	ppa000374m	2317.45	1990.08	2644.82	0.410346	0.340627	1	ppa000374m	2768.98	2119.47	3418.49	0.68966	0.302747	0.830772
ppa000375m	2216.28	1951.22	2481.33	0.34674	0.44132	1	ppa000375m	1678.51	1882.57	1474.46	-0.352515	0.427355	1	ppa000375m	1379.84	2007.37	752.313	-1.4159	0.00858365	0.133533
ppa000376m	4257.48	3454.38	5060.58	0.550876	0.201411	1	ppa000376m	3351.33	3333.24	3369.42	0.0155738	0.998281	1	ppa000376m	3028.22	3553.62	2502.83	-0.505731	0.32856	0.858074
ppa000377m	600.712	410.197	791.226	0.947772	0.0375058	1	ppa000377m	455.726	395.769	515.684	0.381831	0.46623	1	ppa000377m	320.768	422	219.537	-0.94278	0.0963538	0.503079
ppa000378m	2648.04	2304.26	2991.81	0.376712	0.369092	1	ppa000378m	2352.12	2223.85	2480.39	0.157509	0.742929	1	ppa000378m	2038.12	2370.29	1705.95	-0.474487	0.377835	0.901789
ppa000379m	1041.89	860.987	1222.79	0.50611	0.267343	1	ppa000379m	976.656	830.732	1122.58	0.434363	0.385422	1	ppa000379m	903.201	885.746	920.656	0.0557683	0.970839	1
ppa000380m	7118.45	6940.74	7296.17	0.0720506	0.840568	1	ppa000380m	9160.9	6701.23	11620.6	0.794183	0.0801215	1	ppa000380m	17443.8	7138.49	27749.1	1.95875	0.000965109	0.0334394
ppa000381m	1016.19	932.609	1099.77	0.237859	0.602815	1	ppa000381m	842.72	899.757	785.683	-0.195588	0.646269	1	ppa000381m	884.977	959.462	810.493	-0.243425	0.610112	1
ppa000382m	2153.28	1938.2	2368.35	0.289165	0.50967	1	ppa000382m	2679.1	1870.95	3487.25	0.898321	0.0545935	1	ppa000382m	4243.94	1993.58	6494.29	1.70381	0.00253923	0.0632026
ppa000383m	10751.5	10369.4	11133.6	0.102592	0.799172	1	ppa000383m	10440	10005.7	10874.2	0.120093	0.821598	1	ppa000383m	11775	10667.3	12882.8	0.272253	0.69552	1
ppa000384m	6959.48	6105.5	7813.47	0.355854	0.413745	1	ppa000384m	6322.2	5891.68	6752.73	0.196791	0.692042	1	ppa000384m	6427.32	6280.77	6573.87	0.0658014	0.914425	1
ppa000385m	6242.78	5384.45	7101.1	0.399244	0.354591	1	ppa000385m	5931.6	5196.26	6666.94	0.35955	0.449496	1	ppa000385m	6013.67	5538.87	6488.47	0.228287	0.676737	1
ppa000386m	11247.3	10092.3	12402.4	0.297367	0.49279	1	ppa000386m	10679.8	9739.7	11619.9	0.254651	0.590719	1	ppa000386m	12660.7	10381.6	14939.9	0.525137	0.331582	0.860579
ppa000387m	1863.11	1755.12	1971.11	0.167437	0.689539	1	ppa000387m	1999.68	1693.97	2305.38	0.444598	0.343499	1	ppa000387m	1602.98	1805.37	1400.6	-0.366254	0.508544	0.985197
ppa000388m	1517.26	1406.6	1627.92	0.210822	0.628977	1	ppa000388m	1550.97	1357.45	1744.5	0.361912	0.449308	1	ppa000388m	2212.52	1446.93	2978.12	1.04141	0.0686038	0.425969
ppa000389m	6803.81	5709.76	7897.86	0.468033	0.275821	1	ppa000389m	5779.32	5509.95	6048.69	0.134585	0.788774	1	ppa000389m	5282.51	5873.61	4691.42	-0.324223	0.536327	0.999277
ppa000390m	1716.88	1322.42	2111.35	0.674986	0.113954	1	ppa000390m	1356.48	1276.29	1436.66	0.170763	0.718659	1	ppa000390m	1279.2	1360.3	1198.1	-0.183181	0.728163	1
ppa000391m	1460.46	948.661	1972.27	1.05589	0.0155902	0.672349	ppa000391m	1096.33	915.723	1276.94	0.479705	0.30223	1	ppa000391m	1021.18	975.775	1066.58	0.128377	0.80487	1
ppa000392m	2080.83	1768.36	2393.31	0.436591	0.312437	1	ppa000392m	1634.99	1706.44	1563.55	-0.12616	0.772532	1	ppa000392m	1621.54	1819.13	1423.96	-0.353337	0.502548	0.98069
ppa000393m	1900.24	1637.88	2162.61	0.40094	0.332385	1	ppa000393m	1527.84	1580.79	1474.89	-0.100037	0.835624	1	ppa000393m	1725.73	1684.79	1766.67	0.068467	0.915181	1
ppa000395m	2720.12	1953.53	3486.71	0.835783	0.0626456	1	ppa000395m	2124.25	1884.57	2363.94	0.326956	0.530194	1	ppa000395m	1915.71	2009.84	1821.57	-0.141895	0.743768	1
ppa000396m	5036.35	4539.36	5533.35	0.285664	0.507785	1	ppa000396m	4503.97	4380.58	4627.35	0.0790634	0.87806	1	ppa000396m	4515.82	4669.59	4362.04	-0.0982905	0.825993	1
ppa000397m	2487.37	2121.96	2852.78	0.426972	0.333234	1	ppa000397m	2179.14	2047.29	2310.98	0.174794	0.74678	1	ppa000397m	2222.44	2183.02	2261.86	0.0511833	0.977288	1
ppa000398m	3470.53	2801.37	4139.69	0.563389	0.188446	1	ppa000398m	2885.58	2703.37	3067.8	0.182445	0.711213	1	ppa000398m	2965.42	2881.74	3049.1	0.08144	0.889754	1
ppa000399m	19141.1	15101.2	23180.9	0.618274	0.152706	1	ppa000399m	14754	14571.8	14936.2	0.0356414	0.960943	1	ppa000399m	14093.9	15535	12652.8	-0.29606	0.552605	1
ppa000400m	401.836	361.245	442.428	0.292468	0.515671	1	ppa000400m	350.437	348.693	352.182	0.0143641	0.971058	1	ppa000400m	357.016	371.573	342.458	-0.117718	0.940968	1
ppa000401m	3926.81	3490.67	4362.95	0.321797	0.464172	1	ppa000401m	4304.61	3368.93	5240.3	0.63736	0.175656	1	ppa000401m	3715.11	3590.67	3839.55	0.0966844	0.840024	1
ppa000402m	964.505	796.291	1132.72	0.508422	0.232962	1	ppa000402m	810.353	768.557	852.149	0.148954	0.749624	1	ppa000402m	1032.75	819.086	1246.41	0.605694	0.279868	0.803628
ppa000403m	256.603	215.201	298.006	0.469656	0.368463	1	ppa000403m	212.185	207.645	216.726	0.0617471	0.938526	1	ppa000403m	172.898	221.387	124.409	-0.831482	0.155116	0.62544
ppa000404m	7987.04	7001.23	8972.86	0.357958	0.392771	1	ppa000404m	6926.01	6756.9	7095.12	0.0704654	0.882454	1	ppa000404m	8621.7	7201.86	10041.5	0.479538	0.359385	0.888653
ppa000405m	752.634	651.327	853.94	0.390753	0.406211	1	ppa000405m	645.445	628.301	662.588	0.0766559	0.931181	1	ppa000405m	715.703	670.115	761.291	0.184039	0.808048	1
ppa000407m	2798.67	1743.57	3853.78	1.14423	0.0508113	1	ppa000407m	2633.4	1683.99	3582.82	1.08921	0.021236	1	ppa000407m	1427.17	1793	1061.34	-0.756494	0.340411	0.870244
ppa000408m	2076.75	1238.79	2914.7	1.23441	0.00579009	0.407458	ppa000408m	1683.17	1195.17	2171.18	0.861262	0.0789653	1	ppa000408m	1508.61	1274.46	1742.77	0.451502	0.454978	0.952951
ppa000409m	804.069	784.809	823.329	0.0691271	0.890955	1	ppa000409m	741.795	757.191	726.399	-0.0598946	0.864097	1	ppa000409m	703.646	807.395	599.897	-0.42856	0.412033	0.925257
ppa000410m	504.446	406.204	602.688	0.569207	0.263527	1	ppa000410m	435.646	391.776	479.517	0.291552	0.621129	1	ppa000410m	375.163	417.949	332.376	-0.330511	0.517477	0.989352
ppa000411m	2.81768	2.17146	3.46389	0.673731	0.838053	1	ppa000411m	3.4951	2.09791	4.89229	1.22156	0.580365	1	ppa000411m	4.9665	2.23275	7.70025	1.78609	0.350876	0.880402
ppa000412m	3134.63	3043.3	3225.97	0.084094	0.873139	1	ppa000412m	2904.88	2936.46	2873.29	-0.031375	0.919275	1	ppa000412m	3483.34	3130.78	3835.91	0.29305	0.618364	1
ppa000413m	8712.4	7503.15	9921.64	0.403081	0.335931	1	ppa000413m	8075.03	7241.51	8908.55	0.298899	0.523132	1	ppa000413m	7400.61	7718.08	7083.15	-0.12385	0.831624	1
ppa000414m	48.8606	15.1938	82.5275	2.44139	0.0074102	0.474085	ppa000414m	13.9261	14.649	13.2033	-0.149898	0.861799	1	ppa000414m	14.5592	15.6353	13.4832	-0.213645	0.881739	1
ppa000415m	5413.09	4651.47	6174.71	0.408684	0.356428	1	ppa000415m	4768.3	4488.66	5047.94	0.169411	0.732448	1	ppa000415m	4472.52	4784.96	4160.09	-0.201893	0.69828	1
ppa000416m	486.03	418.007	554.053	0.406498	0.452808	1	ppa000416m	411.663	403.187	420.139	0.0594192	0.975098	1	ppa000416m	341.848	430.082	253.613	-0.761986	0.181514	0.672398
ppa000417m	8524.84	7735.67	9314.01	0.267877	0.536835	1	ppa000417m	8335.7	7465.6	9205.79	0.302284	0.521996	1	ppa000417m	7808.89	7957.38	7660.41	-0.0548724	0.910155	1
ppa000418m	8601.16	8565.04	8637.28	0.0121163	0.974175	1	ppa000418m	9467.32	8266.32	10668.3	0.368014	0.432047	1	ppa000418m	12065.6	8810.4	15320.8	0.79821	0.15876	0.632731
ppa000419m	3578.73	2764.99	4392.48	0.667761	0.133358	1	ppa000419m	3088.07	2667.63	3508.51	0.395299	0.431639	1	ppa000419m	2772.72	2844.58	2700.86	-0.0748014	0.866277	1
ppa000420m	3442.42	3607.8	3277.04	-0.138726	0.834601	1	ppa000420m	4301.01	3483.7	5118.31	0.555046	0.281092	1	ppa000420m	6313.27	3710.43	8916.12	1.26483	0.0576299	0.388194
ppa000421m	5158.29	4298.67	6017.91	0.485372	0.269957	1	ppa000421m	4147.35	4147.88	4146.81	-0.000372348	0.975266	1	ppa000421m	4192.95	4422.17	3963.72	-0.1579	0.745918	1
ppa000422m	1281.16	1115.35	1446.96	0.37553	0.386838	1	ppa000422m	1125.06	1076.14	1173.98	0.125543	0.826851	1	ppa000422m	1009.59	1147.44	871.747	-0.396433	0.45364	0.952156
ppa000423m	1023.94	1028.31	1019.57	-0.0123229	0.947693	1	ppa000423m	1010.87	991.628	1030.11	0.0549284	0.995788	1	ppa000423m	890.332	1058.11	722.553	-0.550317	0.450508	0.948675
ppa000424m	5972.33	5304.67	6639.99	0.323917	0.455899	1	ppa000424m	5652.47	5119.16	6185.77	0.273047	0.569985	1	ppa000424m	6069.63	5456.84	6682.41	0.292303	0.586506	1
ppa000425m	5212.37	4543.33	5881.41	0.372413	0.380462	1	ppa000425m	5087.36	4384.43	5790.28	0.401245	0.400879	1	ppa000425m	5547.08	4673.66	6420.51	0.458134	0.40755	0.924202
ppa000426m	1345.58	1170.22	1520.95	0.378196	0.3996	1	ppa000426m	1127.42	1129.19	1125.65	-0.0045366	0.974308	1	ppa000426m	1407.26	1203.83	1610.69	0.420048	0.4815	0.970158
ppa000427m	2572.57	2346.85	2798.28	0.253815	0.548627	1	ppa000427m	2259.53	2265.04	2254.02	-0.00703546	0.991243	1	ppa000427m	2570.03	2414.07	2725.99	0.175315	0.764515	1
ppa000428m	211.896	167.355	256.436	0.615682	0.298303	1	ppa000428m	163.125	161.519	164.731	0.0284007	0.964798	1	ppa000428m	179.353	172.149	186.556	0.11595	0.874403	1
ppa000429m	8286.61	7222.81	9350.41	0.372469	0.347331	1	ppa000429m	7405.97	6971.85	7840.09	0.169329	0.772924	1	ppa000429m	6415.17	7429.33	5401.01	-0.460003	0.410738	0.925038
ppa000430m	598.182	545.198	651.165	0.256241	0.550858	1	ppa000430m	591.826	526.164	657.487	0.321451	0.512445	1	ppa000430m	670.355	560.825	779.886	0.475713	0.435665	0.943722
ppa000431m	24240.3	23263.2	25217.5	0.116378	0.78298	1	ppa000431m	18874.2	22448.4	15300.1	-0.553076	0.225869	1	ppa000431m	16789.4	23931	9647.75	-1.31062	0.013518	0.175185
ppa000432m	771.822	577.185	966.459	0.743676	0.0923063	1	ppa000432m	530.627	556.975	504.279	-0.143391	0.75327	1	ppa000432m	479.822	593.752	365.892	-0.698444	0.187091	0.681073
ppa000433m	6135.92	5366.13	6905.7	0.363906	0.400626	1	ppa000433m	5323.93	5178.09	5469.78	0.0790627	0.885122	1	ppa000433m	6002.68	5520.23	6485.13	0.232408	0.674407	1
ppa000434m	5229.1	4290.99	6167.22	0.523308	0.220249	1	ppa000434m	4563.55	4141.22	4985.87	0.267792	0.570799	1	ppa000434m	4753.69	4413.96	5093.43	0.206561	0.702433	1
ppa000435m	3132.87	3001.79	3263.96	0.120801	0.768744	1	ppa000435m	3815.33	2899.15	4731.52	0.706671	0.275141	1	ppa000435m	2702.76	3086.92	2318.61	-0.412906	0.571244	1
ppa000436m	1061.72	863.413	1260.03	0.545336	0.22961	1	ppa000436m	790.092	832.94	747.244	-0.156633	0.697787	1	ppa000436m	784.424	888.298	680.55	-0.384342	0.434223	0.942897
ppa000437m	3652.87	3606.11	3699.63	0.0369386	0.922169	1	ppa000437m	4011.13	3480.77	4541.49	0.38376	0.402245	1	ppa000437m	4833.74	3709.24	5958.24	0.683764	0.207158	0.714065
ppa000438m	12.5041	12.9318	12.0764	-0.0987404	0.915863	1	ppa000438m	14.8429	12.482	17.2038	0.462879	0.665254	1	ppa000438m	31.9054	13.3018	50.509	1.92492	0.0361124	0.303225
ppa000439m	6703.56	5973.22	7433.89	0.315607	0.421945	1	ppa000439m	5852.32	5766.09	5938.55	0.0425168	0.904015	1	ppa000439m	5338.74	6143.84	4533.65	-0.438467	0.413017	0.925911
ppa000440m	10.771	17.8434	3.69854	-2.27037	0.145938	1	ppa000440m	20.1532	17.2378	23.0687	0.420362	0.597432	1	ppa000440m	34.3507	18.3476	50.3539	1.45651	0.222519	0.734559
ppa000441m	6249.7	5216.82	7282.58	0.481279	0.260019	1	ppa000441m	5304.61	5034.5	5574.73	0.147054	0.762584	1	ppa000441m	5494.66	5366.42	5622.9	0.0673543	0.903334	1
ppa000442m	4215.68	3820.67	4610.69	0.271157	0.536059	1	ppa000442m	4024.75	3686.99	4362.51	0.242715	0.616939	1	ppa000442m	4464.46	3930.3	4998.63	0.346892	0.522916	0.991785
ppa000443m	2348.42	2146.74	2550.1	0.248407	0.524464	1	ppa000443m	1780.59	2071.9	1489.28	-0.476337	0.3151	1	ppa000443m	2019.81	2208.23	1831.4	-0.269939	0.557746	1
ppa000444m	693.742	613.258	774.226	0.336261	0.597056	1	ppa000444m	588.856	591.42	586.293	-0.0125595	0.919865	1	ppa000444m	568.495	631.014	505.977	-0.318601	0.604039	1
ppa000445m	68.5389	69.3833	67.6946	-0.0355487	0.991741	1	ppa000445m	73.9636	66.9913	80.9358	0.272805	0.62437	1	ppa000445m	78.5178	71.3593	85.6763	0.263796	0.711582	1
ppa000446m	3371.74	3147.58	3595.9	0.192109	0.643371	1	ppa000446m	2974.87	3037.44	2912.3	-0.0606976	0.883244	1	ppa000446m	3095.26	3237.9	2952.63	-0.133061	0.787027	1
ppa000447m	6326.78	5209.2	7444.36	0.515086	0.350819	1	ppa000447m	5342.34	5023.72	5660.95	0.172287	0.833604	1	ppa000447m	4040.89	5360.02	2721.77	-0.977695	0.204675	0.709853
ppa000448m	11749.1	10189.9	13308.3	0.385184	0.386015	1	ppa000448m	10445.7	9832.68	11058.8	0.169534	0.737572	1	ppa000448m	10358.2	10482.6	10233.8	-0.0346407	0.927962	1
ppa000449m	2977.1	2931.99	3022.22	0.0437244	0.884571	1	ppa000449m	2920.37	2829.83	3010.9	0.0894819	0.843714	1	ppa000449m	4293.6	3015.95	5571.25	0.885391	0.108859	0.530772
ppa000450m	3706.82	3285.06	4128.58	0.329727	0.453805	1	ppa000450m	3430	3169.88	3690.12	0.219238	0.660595	1	ppa000450m	3401.34	3379.42	3423.26	0.0185987	0.998869	1
ppa000451m	3943.33	3645.64	4241.02	0.218238	0.592093	1	ppa000451m	3512.79	3518.83	3506.76	-0.00495828	0.998198	1	ppa000451m	3582.13	3749.94	3414.32	-0.135267	0.81887	1
ppa000452m	10244.1	11057.7	9430.48	-0.22965	0.636796	1	ppa000452m	11018.6	10674.3	11363	0.0902061	0.820459	1	ppa000452m	14372.3	11373.6	17371.1	0.611002	0.231712	0.746133
ppa000453m	6547.29	5470.55	7624.03	0.478869	0.253371	1	ppa000453m	5245.53	5279.42	5211.64	-0.0186422	0.958952	1	ppa000453m	4688.02	5627.4	3748.63	-0.586108	0.28334	0.80653
ppa000454m	1952.78	1606.09	2299.47	0.51775	0.224248	1	ppa000454m	1737.57	1549.75	1925.39	0.313114	0.53171	1	ppa000454m	1281.44	1652.23	910.638	-0.859469	0.0951237	0.500013
ppa000455m	62.6046	72.3088	52.9004	-0.450892	0.492724	1	ppa000455m	67.6966	69.8115	65.5817	-0.0901727	0.931338	1	ppa000455m	82.2566	74.3698	90.1433	0.277502	0.651712	1
ppa000456m	568.19	472.513	663.868	0.490542	0.267321	1	ppa000456m	507.544	455.991	559.096	0.294091	0.557731	1	ppa000456m	591.964	486.066	697.863	0.52179	0.361856	0.890114
ppa000457m	174.203	193.809	154.597	-0.326128	0.615899	1	ppa000457m	220.579	187.165	253.994	0.440482	0.34643	1	ppa000457m	276.732	199.313	354.151	0.829331	0.134184	0.583836
ppa000458m	226.838	186.418	267.259	0.519693	0.281035	1	ppa000458m	283.854	179.898	387.81	1.10817	0.0308073	1	ppa000458m	245.98	191.767	300.194	0.646544	0.29701	0.824822
ppa000459m	5868.35	5864.51	5872.2	0.00188861	0.987781	1	ppa000459m	6279.65	5659.52	6899.78	0.28587	0.547973	1	ppa000459m	6776.81	6032.7	7520.92	0.318105	0.564826	1
ppa000460m	10090.7	8189.32	11992.2	0.550279	0.19357	1	ppa000460m	8229.7	7903.47	8555.93	0.114438	0.810807	1	ppa000460m	9349.78	8424.01	10275.6	0.286637	0.623831	1
ppa000461m	4251.2	4069.74	4432.65	0.123232	0.775874	1	ppa000461m	3972.87	3928.15	4017.59	0.0324803	0.933758	1	ppa000461m	4698.39	4186.18	5210.59	0.315811	0.556828	1
ppa000462m	2734.09	2369.87	3098.31	0.386672	0.379456	1	ppa000462m	2408.18	2286.75	2529.61	0.145616	0.780931	1	ppa000462m	2835.38	2437.96	3232.8	0.407111	0.474797	0.967114
ppa000463m	1185.45	1129.05	1241.86	0.137403	0.71584	1	ppa000463m	1252.69	1089.83	1415.54	0.377254	0.415857	1	ppa000463m	1213.7	1161.32	1266.08	0.124605	0.8432	1
ppa000464m	1932.47	1835.74	2029.2	0.144551	0.74695	1	ppa000464m	1721.28	1771.38	1671.17	-0.0840179	0.838167	1	ppa000464m	1764.75	1888.47	1641.04	-0.202605	0.689463	1
ppa000465m	2031.1	1950.98	2111.22	0.113876	0.770596	1	ppa000465m	1946.46	1883.02	2009.9	0.0940801	0.834968	1	ppa000465m	2276.32	2006.84	2545.8	0.343195	0.516062	0.98924
ppa000466m	3364.8	3089.93	3639.68	0.236236	0.577708	1	ppa000466m	3180.98	2981.91	3380.05	0.180806	0.708418	1	ppa000466m	3814.21	3178.55	4449.86	0.485391	0.367622	0.895028
ppa000467m	0	0	0	NA	NA	NA	ppa000467m	0	0	0	NA	NA	NA	ppa000467m	0	0	0	NA	NA	NA
ppa000468m	5681.9	4849.64	6514.16	0.425702	0.314581	1	ppa000468m	5524.44	4680.6	6368.29	0.444215	0.342239	1	ppa000468m	5594.6	4988.53	6200.68	0.313811	0.544358	1
ppa000469m	1940.75	1614.61	2266.89	0.489532	0.266104	1	ppa000469m	1699.56	1558.09	1841.03	0.240734	0.625029	1	ppa000469m	1954.5	1660.95	2248.05	0.436665	0.40156	0.919609
ppa000470m	17424.3	9879.22	24969.3	1.33769	0.249563	1	ppa000470m	15553.2	9539.85	21566.6	1.17676	0.115168	1	ppa000470m	7829.96	10160	5499.87	-0.885437	0.21236	0.720122
ppa000471m	1202.41	1151.82	1253.01	0.121479	0.782419	1	ppa000471m	988.964	1111.48	866.448	-0.359296	0.439447	1	ppa000471m	1046.07	1184.88	907.251	-0.385173	0.439562	0.94461
ppa000472m	3519.45	3143.95	3894.95	0.309028	0.47865	1	ppa000472m	3194.43	3034.17	3354.7	0.144882	0.762987	1	ppa000472m	2805.36	3234.07	2376.64	-0.444424	0.421613	0.933143
ppa000473m	4928.42	2776.5	7080.35	1.35056	0.0026159	0.252264	ppa000473m	3167.43	2678.25	3656.62	0.449221	0.480777	1	ppa000473m	2421.36	2856.63	1986.1	-0.524374	0.309612	0.838479
ppa000474m	2770.94	2367.04	3174.85	0.423602	0.361675	1	ppa000474m	2356.27	2283.58	2428.95	0.0890341	0.894966	1	ppa000474m	1847.43	2435.23	1259.63	-0.951052	0.0849598	0.47357
ppa000475m	1769.84	1453.18	2086.51	0.521874	0.239296	1	ppa000475m	1446.21	1402.21	1490.21	0.0878167	0.880372	1	ppa000475m	1055.21	1494.93	615.49	-1.28027	0.0206415	0.224554
ppa000476m	2980.4	2503	3457.81	0.466202	0.304794	1	ppa000476m	2395.21	2414.95	2375.47	-0.023778	0.922122	1	ppa000476m	2289.38	2575.01	2003.75	-0.36188	0.472993	0.965866
ppa000477m	3502.38	3066.65	3938.1	0.360836	0.406283	1	ppa000477m	3515.32	2961.83	4068.8	0.458112	0.485203	1	ppa000477m	3039.34	3153.61	2925.08	-0.108525	0.927116	1
ppa000478m	35322.3	30299.4	40345.3	0.41311	0.323618	1	ppa000478m	30282.6	29240.4	31324.8	0.0993449	0.842967	1	ppa000478m	24213	31168.4	17257.7	-0.852844	0.111499	0.536557
ppa000479m	4259.06	3806.94	4711.18	0.307455	0.548426	1	ppa000479m	3165.42	3672.22	2658.62	-0.465973	0.374743	1	ppa000479m	3131.61	3916.82	2346.41	-0.739228	0.157254	0.630019
ppa000480m	11520.8	10365	12676.5	0.290431	0.510901	1	ppa000480m	9995.57	10002.5	9988.68	-0.00198697	0.983381	1	ppa000480m	10339.6	10662.4	10016.7	-0.0901203	0.886991	1
ppa000481m	10402.1	10292.9	10511.4	0.0303023	0.945232	1	ppa000481m	10105.9	9933.13	10278.6	0.0493255	0.925549	1	ppa000481m	10932.7	10588.1	11277.2	0.0909716	0.902977	1
ppa000482m	1866.34	1720.67	2012.01	0.225669	0.610321	1	ppa000482m	1622.84	1660.27	1585.42	-0.0665475	0.861869	1	ppa000482m	1780.12	1770.12	1790.12	0.0162081	0.985382	1
ppa000483m	785.757	615.356	956.158	0.635829	0.171119	1	ppa000483m	735.528	593.546	877.511	0.564058	0.326852	1	ppa000483m	657.977	633.13	682.825	0.109014	0.893691	1
ppa000484m	2.5048	3.02023	1.98938	-0.602342	0.855178	1	ppa000484m	3.41296	2.91355	3.91236	0.42526	0.923014	1	ppa000484m	3.42602	3.10731	3.74473	0.269197	0.998002	1
ppa000485m	4369.01	3097.01	5641.01	0.865079	0.0565159	1	ppa000485m	3141.72	2987.38	3296.05	0.141854	0.825171	1	ppa000485m	2428.21	3186.4	1670.03	-0.932054	0.0968931	0.50444
ppa000486m	7196.9	3965.49	10428.3	1.39493	0.00166549	0.183556	ppa000486m	4943.07	3825.97	6060.18	0.663535	0.173701	1	ppa000486m	3672.29	4079.6	3264.99	-0.321349	0.51319	0.988446
ppa000487m	8352.05	7576.99	9127.11	0.268534	0.536539	1	ppa000487m	7995.27	7312.85	8677.68	0.246874	0.593829	1	ppa000487m	6572.13	7793.99	5350.26	-0.542751	0.331226	0.860008
ppa000488m	447.069	381.01	513.127	0.429488	0.545428	1	ppa000488m	335.028	367.502	302.555	-0.280553	0.547981	1	ppa000488m	844.365	392.017	1296.71	1.72587	0.0333742	0.289794
ppa000489m	1914.61	654.223	3175	2.2789	0.0185642	0.728233	ppa000489m	984.505	631.846	1337.16	1.08153	0.114721	1	ppa000489m	812.125	672.78	951.469	0.500021	0.320298	0.84814
ppa000490m	0.257429	0	0.514857	Inf	1	1	ppa000490m	0.243145	0	0.486291	Inf	1	1	ppa000490m	0.203821	0	0.407642	Inf	1	1
ppa000491m	5424.34	3487.23	7361.46	1.07791	0.0454932	1	ppa000491m	5236.68	3368.94	7104.43	1.07642	0.347793	1	ppa000491m	2224.67	3585.73	863.61	-2.05382	0.142265	0.601734
ppa000492m	9438.15	7424.66	11451.6	0.625158	0.165213	1	ppa000492m	7521.42	7162.81	7880.03	0.137676	0.814098	1	ppa000492m	6991.04	7638.56	6343.53	-0.268016	0.593286	1
ppa000493m	772.652	603.062	942.242	0.64379	0.437677	1	ppa000493m	885.733	582.466	1189	1.0295	0.0605493	1	ppa000493m	812.181	620.155	1004.21	0.695355	0.460538	0.957163
ppa000494m	455.568	401.44	509.696	0.344454	0.592917	1	ppa000494m	423.773	387.858	459.689	0.245128	0.683849	1	ppa000494m	514.25	412.764	615.735	0.576994	0.441057	0.94495
ppa000495m	4810.61	3998.3	5622.92	0.491933	0.258263	1	ppa000495m	4152.08	3858.34	4445.81	0.204466	0.678119	1	ppa000495m	4184.51	4113.05	4255.98	0.0492823	0.942038	1
ppa000497m	19066.7	15462.8	22670.6	0.552017	0.196292	1	ppa000497m	14878.6	14923	14834.3	-0.00860523	0.977907	1	ppa000497m	13659.6	15906	11413.2	-0.478869	0.378556	0.901789
ppa000498m	0	0	0	NA	NA	NA	ppa000498m	0.493636	0	0.987273	Inf	0.833532	1	ppa000498m	0	0	0	NA	NA	NA
ppa000499m	1616.22	1530.77	1701.67	0.15269	0.773497	1	ppa000499m	1481.72	1476.64	1486.8	0.00988731	0.976055	1	ppa000499m	1226.05	1574.93	877.169	-0.844364	0.107706	0.527662
ppa000500m	8043.39	6569.99	9516.78	0.534582	0.226394	1	ppa000500m	6955	6339.51	7570.5	0.256019	0.607028	1	ppa000500m	6891.52	6758.76	7024.28	0.0555912	0.916136	1
ppa000501m	1532.81	803.24	2262.38	1.49394	0.000654322	0.100695	ppa000501m	1341.78	775.539	1908.01	1.2988	0.00802048	0.953719	ppa000501m	1057.22	826.119	1288.32	0.641066	0.225657	0.738873
ppa000502m	1678.53	1819.19	1537.88	-0.242354	0.592833	1	ppa000502m	1669.63	1755.69	1583.58	-0.148847	0.753978	1	ppa000502m	2398.61	1871.32	2925.91	0.644824	0.244167	0.760309
ppa000503m	6652.14	5941.05	7363.23	0.30962	0.495448	1	ppa000503m	5895.19	5731.99	6058.39	0.0798971	0.905006	1	ppa000503m	4934.99	6112.02	3757.96	-0.7017	0.185807	0.680285
ppa000504m	1858.52	1693.18	2023.86	0.257378	0.540617	1	ppa000504m	1801.53	1634.1	1968.96	0.268941	0.572283	1	ppa000504m	2043.94	1741.7	2346.17	0.429817	0.436438	0.943722
ppa000505m	1384.39	1126.14	1642.64	0.544631	0.222147	1	ppa000505m	1185.77	1086.65	1284.88	0.241745	0.628959	1	ppa000505m	1499.24	1158.48	1839.99	0.667464	0.231986	0.746222
ppa000506m	2606.63	2439.33	2773.92	0.185443	0.647453	1	ppa000506m	2431.54	2354.17	2508.91	0.0918461	0.849378	1	ppa000506m	2614.45	2509.24	2719.67	0.116176	0.877065	1
ppa000507m	3632.67	3729.93	3535.41	-0.0772693	0.856588	1	ppa000507m	3546.13	3599.27	3492.98	-0.0432474	0.909205	1	ppa000507m	3818.05	3837.02	3799.08	-0.0143375	0.959395	1
ppa000508m	1178.41	840.884	1515.93	0.850222	0.0750319	1	ppa000508m	863.611	811.339	915.882	0.174857	0.749649	1	ppa000508m	715.892	865.063	566.722	-0.610165	0.23239	0.747296
ppa000509m	8228.59	7560.63	8896.54	0.234738	0.580404	1	ppa000509m	7654.4	7296.96	8011.84	0.134837	0.771813	1	ppa000509m	7813.89	7777.21	7850.56	0.0135434	0.978006	1
ppa000510m	5377.89	5082.37	5673.42	0.158719	0.719244	1	ppa000510m	3722.4	4903.66	2541.14	-0.948385	0.040661	1	ppa000510m	3769.03	5228.57	2309.49	-1.17884	0.0267577	0.256637
ppa000511m	3396.23	3488.26	3304.19	-0.0782091	0.997649	1	ppa000511m	3486.57	3369.01	3604.13	0.0973272	0.849094	1	ppa000511m	5048.86	3587.18	6510.55	0.859929	0.104734	0.523119
ppa000512m	724.161	496.099	952.222	0.940669	0.0384405	1	ppa000512m	658.373	478.703	838.044	0.807894	0.102845	1	ppa000512m	482.497	510.35	454.644	-0.166751	0.768583	1
ppa000513m	550.577	436.117	665.037	0.608719	0.368789	1	ppa000513m	408.591	420.607	396.575	-0.0848789	0.818136	1	ppa000513m	319.172	448.736	189.607	-1.24286	0.112263	0.537743
ppa000514m	2212.96	1666.13	2759.8	0.72806	0.125748	1	ppa000514m	1976.84	1606.85	2346.83	0.546475	0.506704	1	ppa000514m	1451.38	1714.35	1188.4	-0.528639	0.406553	0.923197
ppa000515m	3027.21	2336.64	3717.78	0.670004	0.122683	1	ppa000515m	2198.96	2254.66	2143.27	-0.0731017	0.849139	1	ppa000515m	1982.29	2403.78	1560.79	-0.623028	0.217733	0.728864
ppa000516m	4641.44	5279.78	4003.11	-0.399356	0.399281	1	ppa000516m	7897.61	5097.95	10697.3	1.06926	0.125138	1	ppa000516m	9162.23	5430.06	12894.4	1.2477	0.0213892	0.228515
ppa000517m	6651.24	6316.91	6985.56	0.145155	0.735532	1	ppa000517m	6501.92	6096.07	6907.77	0.18034	0.709352	1	ppa000517m	6454.78	6498.09	6411.46	-0.0193646	0.961967	1
ppa000518m	4647.16	4114.13	5180.19	0.332416	0.443074	1	ppa000518m	4205.64	3970.23	4441.05	0.161677	0.742748	1	ppa000518m	3912.05	4232.16	3591.94	-0.236633	0.652977	1
ppa000519m	1390.33	1097.75	1682.91	0.61641	0.177697	1	ppa000519m	1091.37	1058.94	1123.8	0.0857677	0.914537	1	ppa000519m	985.986	1129.42	842.553	-0.422742	0.422983	0.933471
ppa000520m	34.3847	34.9222	33.8473	-0.0451046	0.965942	1	ppa000520m	47.6552	33.6925	61.6179	0.870921	0.208509	1	ppa000520m	82.4898	35.9275	129.052	1.84479	0.00948105	0.142213
ppa000521m	1179.19	958.681	1399.7	0.545991	0.218007	1	ppa000521m	926.16	925.017	927.304	0.00356256	0.974953	1	ppa000521m	916.497	986.24	846.753	-0.219998	0.672411	1
ppa000522m	1989.17	1723.38	2254.95	0.387859	0.364921	1	ppa000522m	1823.74	1663.21	1984.28	0.254647	0.594675	1	ppa000522m	1619.37	1772.77	1465.97	-0.274152	0.601127	1
ppa000523m	5791.33	4595.78	6986.88	0.604338	0.1722	1	ppa000523m	4431.75	4434.05	4429.45	-0.00149808	0.958843	1	ppa000523m	4553.26	4728.04	4378.48	-0.110814	0.820669	1
ppa000524m	1341.76	1511.07	1172.45	-0.36605	0.422633	1	ppa000524m	1499.55	1458.65	1540.44	0.0787079	0.843078	1	ppa000524m	1415.61	1554.24	1276.98	-0.283468	0.655297	1
ppa000525m	4081.56	2273.47	5889.66	1.37329	0.00151035	0.172861	ppa000525m	3615.28	2194.9	5035.66	1.19803	0.0104142	1	ppa000525m	3003.43	2338.29	3668.57	0.649763	0.222228	0.734166
ppa000526m	1996.6	1753.2	2240	0.353509	0.425186	1	ppa000526m	1961.92	1691.96	2231.88	0.399565	0.400624	1	ppa000526m	2656.43	1803.46	3509.4	0.960454	0.0881036	0.481585
ppa000527m	3361.69	3303.28	3420.1	0.0501391	0.860221	1	ppa000527m	3213.86	3188.4	3239.31	0.0228534	0.948464	1	ppa000527m	3505.47	3397.78	3613.16	0.0886704	0.861288	1
ppa000528m	1827.6	1697.09	1958.1	0.206392	0.677674	1	ppa000528m	1888.01	1637.19	2138.83	0.385605	0.494927	1	ppa000528m	2072.41	1746.01	2398.82	0.458262	0.443823	0.945353
ppa000529m	1196.08	921.461	1470.7	0.674508	0.201556	1	ppa000529m	927.791	888.951	966.632	0.120863	0.848525	1	ppa000529m	660.776	948.014	373.537	-1.34366	0.0174534	0.203164
ppa000530m	7562.44	6865.55	8259.34	0.266651	0.535043	1	ppa000530m	6685.81	6625.3	6746.33	0.0261171	0.96897	1	ppa000530m	7776.49	7062.56	8490.42	0.265644	0.624454	1
ppa000531m	5365.24	4879.11	5851.38	0.262159	0.548228	1	ppa000531m	5366.2	4708.66	6023.74	0.355342	0.454051	1	ppa000531m	5069.75	5019	5120.51	0.0288898	0.94997	1
ppa000532m	9816.31	8517.03	11115.6	0.384163	0.34565	1	ppa000532m	8525.59	8221.02	8830.17	0.103125	0.812868	1	ppa000532m	7753.53	8760.58	6746.47	-0.376893	0.496346	0.9779
ppa000533m	1520.69	1359.5	1681.88	0.306995	0.4756	1	ppa000533m	1387.2	1312.04	1462.36	0.156493	0.746703	1	ppa000533m	1518.34	1398.47	1638.22	0.228278	0.706169	1
ppa000534m	1092.86	1010.29	1175.42	0.2184	0.632239	1	ppa000534m	1055.82	974.742	1136.89	0.222007	0.676707	1	ppa000534m	1373.29	1039.37	1707.2	0.715926	0.211476	0.718863
ppa000535m	7554.92	6738.63	8371.22	0.312983	0.45763	1	ppa000535m	7232.72	6503.4	7962.03	0.291943	0.5367	1	ppa000535m	8223.87	6931.75	9515.98	0.457132	0.409452	0.924803
ppa000536m	15486.8	12527.3	18446.3	0.558256	0.175144	1	ppa000536m	14809.7	12092.8	17526.6	0.535394	0.241377	1	ppa000536m	14515.2	12885.2	16145.3	0.325398	0.510534	0.986906
ppa000537m	601.327	602.117	600.537	-0.00379103	0.985326	1	ppa000537m	762.728	581.103	944.352	0.70053	0.147212	1	ppa000537m	1348.35	619.372	2077.33	1.74586	0.0140766	0.179177
ppa000538m	6111.54	3219.87	9003.21	1.48344	0.00521967	0.389937	ppa000538m	4935.22	3108.93	6761.51	1.12093	0.0150368	1	ppa000538m	2776.85	3311.54	2242.16	-0.562614	0.321385	0.849058
ppa000539m	355.371	251.334	459.408	0.87017	0.069855	1	ppa000539m	232.849	242.43	223.268	-0.118792	0.772446	1	ppa000539m	152.625	258.592	46.6573	-2.4705	0.00251649	0.0629798
ppa000541m	4676.48	2478.76	6874.21	1.47157	0.000867992	0.120535	ppa000541m	2840.73	2391.68	3289.79	0.45997	0.351003	1	ppa000541m	2626.19	2550.04	2702.34	0.0836897	0.94037	1
ppa000542m	1876.96	1605.32	2148.59	0.420531	0.344763	1	ppa000542m	1610.71	1548.94	1672.48	0.110708	0.843434	1	ppa000542m	1731.32	1651.47	1811.17	0.13317	0.836829	1
ppa000543m	9796.89	7594.29	11999.5	0.659986	0.190063	1	ppa000543m	7789.2	7327.94	8250.46	0.171067	0.737769	1	ppa000543m	11257.3	7812.47	14702.1	0.912175	0.353444	0.882932
ppa000544m	1635.96	1508.47	1763.45	0.225313	0.625278	1	ppa000544m	1453.73	1455.47	1451.99	-0.00345527	0.964895	1	ppa000544m	1550.57	1551.85	1549.29	-0.00238104	0.960537	1
ppa000545m	5342.22	4440.44	6244	0.491769	0.27426	1	ppa000545m	4961.89	4284.25	5639.53	0.396533	0.424004	1	ppa000545m	6010.56	4568.2	7452.92	0.70618	0.210661	0.717514
ppa000546m	21.0509	16.6113	25.4905	0.6178	0.485224	1	ppa000546m	19.8045	16.0246	23.5844	0.557547	0.574684	1	ppa000546m	27.5106	17.0902	37.931	1.15021	0.24647	0.763372
ppa000547m	6313.73	5052.4	7575.07	0.584289	0.18204	1	ppa000547m	4851.84	4875.43	4828.25	-0.0140284	0.956935	1	ppa000547m	3877.81	5197.46	2558.17	-1.02269	0.0598057	0.396074
ppa000548m	1980.06	1769.85	2190.27	0.307485	0.510623	1	ppa000548m	1678.27	1707.32	1649.23	-0.0499416	0.860842	1	ppa000548m	1563.68	1820.89	1306.47	-0.478967	0.349338	0.878313
ppa000549m	1494.39	1387.7	1601.09	0.206358	0.679241	1	ppa000549m	1541.95	1338.66	1745.23	0.382627	0.4711	1	ppa000549m	1952.13	1427.72	2476.54	0.794616	0.163722	0.642212
ppa000550m	944.269	878.818	1009.72	0.20032	0.66169	1	ppa000550m	874.752	847.897	901.608	0.0886117	0.891552	1	ppa000550m	886.687	904.106	869.268	-0.0566905	0.84111	1
ppa000551m	3.80431	3.11501	4.49361	0.528637	0.873638	1	ppa000551m	3.22382	3.00688	3.44076	0.194461	1	1	ppa000551m	3.29303	3.20403	3.38203	0.0780014	1	1
ppa000552m	1338.72	752.746	1924.7	1.3544	0.0131339	0.624608	ppa000552m	1064.24	726.383	1402.11	0.948792	0.264625	1	ppa000552m	1478.13	774.355	2181.9	1.49452	0.0104999	0.151257
ppa000553m	7711.9	6686.73	8737.06	0.385846	0.370732	1	ppa000553m	7220.86	6452.97	7988.76	0.308009	0.519521	1	ppa000553m	7740.49	6878.52	8602.47	0.322653	0.547915	1
ppa000554m	1880.33	1412.15	2348.51	0.733848	0.105478	1	ppa000554m	1571.05	1362.31	1779.79	0.38565	0.45396	1	ppa000554m	1590.47	1452.85	1728.08	0.25028	0.685625	1
ppa000555m	330.163	295.147	365.179	0.307171	0.505697	1	ppa000555m	320.759	284.786	356.732	0.324963	0.538192	1	ppa000555m	262.509	303.63	221.389	-0.455731	0.437983	0.94459
ppa000556m	22281.6	21813.3	22749.9	0.0606539	0.860972	1	ppa000556m	20263.3	21058.1	19468.5	-0.113238	0.836976	1	ppa000556m	24473.3	22435.8	26510.8	0.240778	0.682963	1
ppa000557m	1534.87	1207.12	1862.63	0.625771	0.155426	1	ppa000557m	1391.29	1164.8	1617.77	0.473933	0.332469	1	ppa000557m	1357.72	1241.79	1473.65	0.246966	0.696283	1
ppa000558m	315.852	296.689	335.016	0.175279	0.684154	1	ppa000558m	306.903	286.425	327.382	0.192822	0.675922	1	ppa000558m	256.436	305.153	207.718	-0.554904	0.320725	0.848362
ppa000559m	1309	1183.23	1434.78	0.278093	0.669536	1	ppa000559m	1318.13	1143.04	1493.22	0.385546	0.485117	1	ppa000559m	2650.39	1216.68	4084.1	1.74707	0.00153889	0.0459475
ppa000560m	933.022	737.907	1128.14	0.612431	0.167372	1	ppa000560m	700.574	711.974	689.174	-0.0469569	0.887955	1	ppa000560m	596.135	759.129	433.142	-0.809505	0.134135	0.583836
ppa000562m	524.843	502.448	547.238	0.123196	0.798016	1	ppa000562m	504.341	484.944	523.738	0.111028	0.817283	1	ppa000562m	491.277	516.833	465.722	-0.150229	0.76958	1
ppa000563m	23791.1	22114.2	25468	0.203712	0.641821	1	ppa000563m	22352.3	21341.8	23362.8	0.130534	0.786262	1	ppa000563m	25407.7	22748.2	28067.1	0.303126	0.556699	1
ppa000564m	4060.78	3623.44	4498.11	0.311961	0.454872	1	ppa000564m	3413.43	3496.86	3330.01	-0.0705345	0.871464	1	ppa000564m	3058.89	3727.33	2390.46	-0.640853	0.229021	0.74182
ppa000565m	2806.13	2508.55	3103.7	0.307136	0.497863	1	ppa000565m	2464.12	2420.25	2508	0.0513844	0.952975	1	ppa000565m	2623.85	2580.76	2666.94	0.0473902	0.981326	1
ppa000566m	1315.17	1229.25	1401.08	0.18876	0.773618	1	ppa000566m	1024.67	1186.82	862.52	-0.460472	0.364506	1	ppa000566m	1211.41	1264.28	1158.54	-0.126011	0.783399	1
ppa000567m	4318.66	2017.15	6620.17	1.71455	0.223905	1	ppa000567m	2780.91	1948.22	3613.59	0.891278	0.0462129	1	ppa000567m	1589.46	2074.34	1104.57	-0.909173	0.263917	0.784376
ppa000568m	1001.07	1125.43	876.713	-0.360305	0.470877	1	ppa000568m	1184.06	1086.68	1281.44	0.23784	0.62028	1	ppa000568m	2901.94	1157.47	4646.42	2.00515	0.000420126	0.0185567
ppa000569m	599.637	521.683	677.59	0.37724	0.39675	1	ppa000569m	492.758	503.412	482.104	-0.0623947	0.884711	1	ppa000569m	663.97	536.66	791.281	0.560182	0.327963	0.857067
ppa000570m	359.197	321.68	396.714	0.302474	0.48129	1	ppa000570m	339.943	310.439	369.447	0.251057	0.624101	1	ppa000570m	510.724	330.904	690.543	1.06132	0.0631023	0.407664
ppa000571m	13.9605	11.5122	16.4088	0.511302	0.723931	1	ppa000571m	20.6809	11.0943	30.2676	1.44796	0.299592	1	ppa000571m	13.4209	11.8489	14.9929	0.339522	0.849686	1
ppa000572m	895.989	939.235	852.744	-0.139374	0.935546	1	ppa000572m	700.033	906.241	493.826	-0.875891	0.0657785	1	ppa000572m	1291.41	966.24	1616.58	0.742488	0.238463	0.754011
ppa000573m	338.515	330.088	346.941	0.0718405	0.873296	1	ppa000573m	220.713	318.587	122.838	-1.37494	0.00892718	0.979205	ppa000573m	234.575	339.539	129.611	-1.38939	0.0196637	0.218488
ppa000574m	1515.64	1314.57	1716.71	0.385055	0.364789	1	ppa000574m	1212.45	1268.64	1156.26	-0.133826	0.772975	1	ppa000574m	1296.28	1352.26	1240.31	-0.12467	0.812489	1
ppa000575m	1691.51	1509.71	1873.31	0.311318	0.465644	1	ppa000575m	1590.49	1457.14	1723.84	0.242483	0.604274	1	ppa000575m	1285.27	1552.92	1017.61	-0.609793	0.274183	0.797103
ppa000576m	4016.14	3538.62	4493.66	0.344703	0.422672	1	ppa000576m	3428.47	3414.75	3442.19	0.0115457	0.997605	1	ppa000576m	3820.33	3640.18	4000.47	0.136157	0.822759	1
ppa000577m	400.624	118.472	682.777	2.52687	0.0247485	0.854913	ppa000577m	229.016	114.391	343.642	1.58693	0.130072	1	ppa000577m	227.116	121.844	332.388	1.44783	0.0498728	0.360769
ppa000578m	11318.4	9531.93	13104.8	0.459254	0.305772	1	ppa000578m	10025.3	9197.01	10853.6	0.238941	0.638645	1	ppa000578m	9029.99	9806.03	8253.96	-0.248582	0.645492	1
ppa000579m	10757.2	9185.21	12329.1	0.424689	0.336926	1	ppa000579m	8076.48	8862.25	7290.72	-0.281613	0.516996	1	ppa000579m	7218.08	9449.42	4986.74	-0.922129	0.0839159	0.471473
ppa000580m	2509.66	2298.31	2721	0.243569	0.568694	1	ppa000580m	3037.35	2218.49	3856.2	0.797599	0.086912	1	ppa000580m	3566.08	2364	4768.16	1.0122	0.0634827	0.409022
ppa000581m	6532.99	6118.91	6947.07	0.18313	0.59722	1	ppa000581m	5724.85	5908.65	5541.05	-0.09267	0.908921	1	ppa000581m	7422.21	6292.87	8551.56	0.442468	0.360456	0.8895
ppa000582m	4686.94	5140.17	4233.7	-0.279895	0.532534	1	ppa000582m	3742.12	4960.05	2524.19	-0.974533	0.0373299	1	ppa000582m	4288.09	5287.77	3288.41	-0.68527	0.178992	0.669285
ppa000583m	145.982	131.108	160.855	0.295002	0.540925	1	ppa000583m	110.594	126.533	94.6548	-0.418761	0.454962	1	ppa000583m	134.128	134.866	133.391	-0.0158653	0.962588	1
ppa000584m	6340.05	5428.05	7252.05	0.417955	0.343513	1	ppa000584m	5516.18	5237.82	5794.55	0.145731	0.775484	1	ppa000584m	5369.29	5583.93	5154.65	-0.115406	0.830549	1
ppa000585m	925.015	786.252	1063.78	0.436131	0.324946	1	ppa000585m	768.432	758.713	778.15	0.0364957	0.960181	1	ppa000585m	678.345	808.825	547.864	-0.562009	0.301982	0.830049
ppa000586m	1080.33	1053.21	1107.44	0.0724289	0.850913	1	ppa000586m	926.324	1016.47	836.179	-0.281681	0.5546	1	ppa000586m	972.325	1083.39	861.261	-0.331028	0.53139	0.997299
ppa000587m	251.407	250.791	252.023	0.00707043	0.994681	1	ppa000587m	283.138	242.016	324.26	0.422053	0.414452	1	ppa000587m	390.952	257.987	523.916	1.02204	0.152017	0.619959
ppa000588m	221.282	236.521	206.043	-0.199026	0.814762	1	ppa000588m	270.705	228.166	313.245	0.457205	0.40587	1	ppa000588m	274.014	243.341	304.686	0.324339	0.588832	1
ppa000589m	1206.3	1083.58	1329.02	0.294554	0.524153	1	ppa000589m	1459.9	1045.64	1874.15	0.841842	0.0810934	1	ppa000589m	1185.11	1114.68	1255.54	0.171682	0.75663	1
ppa000590m	14723.5	12207.7	17239.4	0.497925	0.232509	1	ppa000590m	11816.7	11782.2	11851.3	0.00843391	0.985101	1	ppa000590m	11249.7	12557.2	9942.19	-0.336884	0.530095	0.996603
ppa000591m	3511.93	3220.97	3802.89	0.239598	0.596846	1	ppa000591m	3215.28	3108.07	3322.48	0.0962423	0.860675	1	ppa000591m	3048.32	3313.48	2783.17	-0.251621	0.632624	1
ppa000592m	2148.12	2220.9	2075.35	-0.0977914	0.878127	1	ppa000592m	1700.86	2144.21	1257.52	-0.769865	0.117114	1	ppa000592m	1531.99	2284.2	779.773	-1.55056	0.00610018	0.109287
ppa000593m	5351.07	4318.13	6384.01	0.564056	0.195597	1	ppa000593m	4305.09	4166.75	4443.42	0.0927471	0.864386	1	ppa000593m	4507.29	4442.16	4572.42	0.0416988	0.961891	1
ppa000594m	7858.95	6341.51	9376.39	0.564207	0.185815	1	ppa000594m	6280.01	6120.5	6439.51	0.0733028	0.872839	1	ppa000594m	7191.08	6523.1	7859.06	0.268798	0.601103	1
ppa000595m	2213.05	2258.15	2167.95	-0.0588062	0.912164	1	ppa000595m	2237.18	2179.52	2294.84	0.0743797	0.86453	1	ppa000595m	2271.73	2322.78	2220.68	-0.0648465	0.902586	1
ppa000596m	2112.2	1434.67	2789.73	0.959399	0.0271096	0.888965	ppa000596m	1970.34	1384.76	2555.91	0.884208	0.0613213	1	ppa000596m	1706.25	1475.72	1936.77	0.39223	0.444603	0.946094
ppa000597m	2702.62	2417.21	2988.02	0.305844	0.469681	1	ppa000597m	2266.72	2332.69	2200.75	-0.0839999	0.848642	1	ppa000597m	2569.81	2486.55	2653.08	0.09352	0.877857	1
ppa000598m	2924.02	2880.82	2967.22	0.0426334	0.903885	1	ppa000598m	2939.37	2780.35	3098.39	0.156253	0.739304	1	ppa000598m	2893.43	2963.34	2823.51	-0.0697321	0.90713	1
ppa000599m	3738.75	2936.7	4540.8	0.628752	0.147679	1	ppa000599m	2937.84	2833.84	3041.84	0.102188	0.8461	1	ppa000599m	3176.84	3021.01	3332.68	0.141653	0.809535	1
ppa000600m	1282.28	1361.23	1203.33	-0.177885	0.765174	1	ppa000600m	1207.08	1314.29	1099.87	-0.256956	0.631844	1	ppa000600m	1228.46	1400	1056.92	-0.405568	0.493666	0.976689
ppa000601m	7773.01	6519.34	9026.68	0.46947	0.29088	1	ppa000601m	6726.96	6290.36	7163.56	0.187534	0.716644	1	ppa000601m	7040.27	6706.77	7373.77	0.136783	0.823601	1
ppa000602m	2737.38	2637.83	2836.93	0.104978	0.829684	1	ppa000602m	2320.56	2545.29	2095.83	-0.280306	0.529114	1	ppa000602m	2153.58	2713.62	1593.53	-0.767991	0.141694	0.600423
ppa000603m	6166.71	5715.05	6618.38	0.211713	0.594658	1	ppa000603m	5389.18	5515.05	5263.31	-0.0674033	0.871673	1	ppa000603m	6252.19	5879.04	6625.33	0.17241	0.812302	1
ppa000604m	8309.64	7417.22	9202.06	0.311079	0.470627	1	ppa000604m	7845.21	7158.37	8532.05	0.253261	0.590796	1	ppa000604m	8115.28	7629.76	8600.8	0.172833	0.740388	1
ppa000605m	5796.39	5173.1	6419.68	0.311472	0.491726	1	ppa000605m	5115.81	4991.35	5240.27	0.0702099	0.911943	1	ppa000605m	5476.78	5321.85	5631.71	0.0816449	0.90036	1
ppa000606m	55.2561	64.0947	46.4174	-0.465539	0.493745	1	ppa000606m	75.067	61.8744	88.2596	0.512411	0.383297	1	ppa000606m	151.869	65.9245	237.813	1.85094	0.284965	0.80849
ppa000607m	4659.72	3095.65	6223.78	1.00755	0.0225476	0.815394	ppa000607m	3308.67	2987.24	3630.09	0.28119	0.56501	1	ppa000607m	2644.81	3184.51	2105.1	-0.597185	0.25686	0.774033
ppa000608m	2433.92	2079.96	2787.88	0.422611	0.346125	1	ppa000608m	2108.64	2006.8	2210.48	0.139461	0.805405	1	ppa000608m	1833.64	2139.81	1527.47	-0.486341	0.356612	0.885851
ppa000609m	2014.26	2170.65	1857.88	-0.224466	0.704386	1	ppa000609m	1588.8	2093.74	1083.86	-0.949909	0.113636	1	ppa000609m	1713.86	2233.33	1194.39	-0.902928	0.14748	0.610423
ppa000610m	1209.58	1476.27	942.895	-0.646786	0.690339	1	ppa000610m	985.913	1426.08	545.743	-1.38576	0.310074	1	ppa000610m	1434.14	1518.01	1350.26	-0.168948	0.861538	1
ppa000611m	4010.42	3823.39	4197.46	0.134664	0.70722	1	ppa000611m	3897.21	3691.3	4103.13	0.152593	0.703665	1	ppa000611m	4942.31	3932.39	5952.24	0.598028	0.267494	0.78935
ppa000612m	6912.3	5227.47	8597.13	0.717742	0.150126	1	ppa000612m	7441.79	5047.4	9836.19	0.96256	0.0353716	1	ppa000612m	4663.46	5376.28	3950.64	-0.444523	0.472974	0.965866
ppa000613m	4315.42	4189.6	4441.23	0.0841473	0.873725	1	ppa000613m	4218.04	4042.41	4393.68	0.120214	0.82955	1	ppa000613m	3888.42	4310.07	3466.77	-0.314118	0.530365	0.996785
ppa000614m	1098.65	1091.07	1106.24	0.0199234	0.937958	1	ppa000614m	1195.59	1053.46	1337.71	0.344636	0.429442	1	ppa000614m	1663.52	1122.13	2204.91	0.974474	0.0679868	0.423469
ppa000615m	2272.67	2113.09	2432.25	0.202937	0.652707	1	ppa000615m	2335.65	2039.65	2631.65	0.367643	0.425698	1	ppa000615m	1963.61	2173.52	1753.71	-0.30962	0.587662	1
ppa000616m	2.15147	2.45367	1.84927	-0.407985	0.961385	1	ppa000616m	2.40227	2.36575	2.4388	0.0438768	1	1	ppa000616m	3.39911	2.52494	4.27328	0.759092	0.846721	1
ppa000617m	14559.5	11224.4	17894.5	0.672878	0.120559	1	ppa000617m	13048.1	10831.6	15264.7	0.494954	0.299355	1	ppa000617m	11909.4	11546.5	12272.3	0.0879418	0.88051	1
ppa000618m	76.2866	86.9381	65.6351	-0.405521	0.523456	1	ppa000618m	82.6992	83.9248	81.4735	-0.0427661	0.972137	1	ppa000618m	78.995	89.4207	68.5693	-0.383047	0.552372	1
ppa000619m	7902.08	7115.02	8689.14	0.288344	0.506539	1	ppa000619m	7740.07	6866.5	8613.64	0.327048	0.489548	1	ppa000619m	6881.55	7319	6444.09	-0.18367	0.729842	1
ppa000620m	2662.18	2100.76	3223.61	0.617763	0.172985	1	ppa000620m	1995.28	2026.58	1963.98	-0.045263	0.869398	1	ppa000620m	1873.46	2161.33	1585.6	-0.44689	0.370437	0.897258
ppa000621m	1092.22	1130	1054.45	-0.0998341	0.866323	1	ppa000621m	1060.79	1090.79	1030.8	-0.0816079	0.889602	1	ppa000621m	1149.78	1162.28	1137.28	-0.0313712	0.942457	1
ppa000622m	272.122	282.421	261.822	-0.109261	0.915457	1	ppa000622m	340.059	272.587	407.531	0.58019	0.244236	1	ppa000622m	453.038	290.505	615.57	1.08336	0.0713161	0.433955
ppa000623m	169.559	194.462	144.657	-0.426856	0.438639	1	ppa000623m	234.476	187.757	281.195	0.582701	0.233812	1	ppa000623m	210.126	200	220.253	0.139157	0.748523	1
ppa000624m	2354.12	1989.07	2719.18	0.451082	0.301624	1	ppa000624m	2092.32	1919.52	2265.12	0.238842	0.621263	1	ppa000624m	1940.62	2046.12	1835.11	-0.157022	0.764908	1
ppa000625m	6605.37	5376.79	7833.96	0.542997	0.213214	1	ppa000625m	5671.08	5188.32	6153.84	0.246221	0.617968	1	ppa000625m	5990.32	5531.21	6449.43	0.221577	0.702148	1
ppa000626m	4737.32	4030.66	5443.98	0.433645	0.320774	1	ppa000626m	3909.7	3889.09	3930.31	0.0152117	0.995234	1	ppa000626m	3751.69	4146.55	3356.83	-0.304813	0.561108	1
ppa000627m	7428.4	6587.91	8268.89	0.327872	0.46084	1	ppa000627m	6859.67	6356.29	7363.06	0.212121	0.682578	1	ppa000627m	7244.88	6777.41	7712.34	0.186434	0.741727	1
ppa000628m	5430.21	5037.39	5823.04	0.209098	0.611356	1	ppa000628m	4688.24	4861.79	4514.69	-0.106861	0.821736	1	ppa000628m	5069.99	5181.65	4958.33	-0.0635589	0.922305	1
ppa000629m	5151.4	4108.41	6194.39	0.592382	0.179172	1	ppa000629m	4701.81	3963.99	5439.62	0.456551	0.351895	1	ppa000629m	5556.72	4226.58	6886.86	0.704355	0.220687	0.732244
ppa000630m	2448.7	2465.02	2432.38	-0.0192334	0.945182	1	ppa000630m	2535.89	2379.05	2692.72	0.178677	0.70546	1	ppa000630m	2290.48	2535.64	2045.32	-0.310023	0.572713	1
ppa000631m	10686.6	8303.16	13070.1	0.654534	0.136964	1	ppa000631m	7278.37	8010.72	6546.02	-0.291313	0.583777	1	ppa000631m	5373.91	8542.22	2205.61	-1.95343	0.00040875	0.0183065
ppa000632m	230.496	202.286	258.705	0.354912	0.470241	1	ppa000632m	178.032	195.261	160.804	-0.280101	0.611441	1	ppa000632m	185.013	208.069	161.957	-0.361453	0.585886	1
ppa000633m	2170.89	1886.23	2455.54	0.380536	0.360604	1	ppa000633m	2247.94	1820.96	2674.92	0.554799	0.223233	1	ppa000633m	3546.51	1940.05	5152.97	1.40931	0.154968	0.625077
ppa000634m	2404.78	1827.48	2982.08	0.706465	0.0965468	1	ppa000634m	2105.7	1764.05	2447.35	0.472327	0.305804	1	ppa000634m	1871.16	1879.7	1862.62	-0.0131684	0.985143	1
ppa000635m	3858.27	2955.26	4761.27	0.688058	0.120745	1	ppa000635m	2994.43	2851.18	3137.67	0.138132	0.812794	1	ppa000635m	2381.84	3040.35	1723.34	-0.81903	0.124845	0.563145
ppa000636m	128.139	128.388	127.891	-0.00559372	0.972727	1	ppa000636m	143.341	123.984	162.697	0.392037	0.423035	1	ppa000636m	252.956	132.034	373.878	1.50165	0.0849673	0.47357
ppa000637m	6784.52	6326.66	7242.38	0.195019	0.653516	1	ppa000637m	6696.77	6105.6	7287.94	0.255377	0.591281	1	ppa000637m	8355.82	6508.07	10203.6	0.648772	0.234555	0.748647
ppa000638m	122.566	54.3663	190.766	1.81102	0.000724625	0.105719	ppa000638m	73.2242	52.4561	93.9922	0.84143	0.176337	1	ppa000638m	50.8028	55.9296	45.6761	-0.29217	0.6901	1
ppa000639m	2266.78	1881.8	2651.76	0.494836	0.279102	1	ppa000639m	2011.61	1815.38	2207.84	0.282361	0.593284	1	ppa000639m	2003.36	1936.04	2070.68	0.0969985	0.936973	1
ppa000640m	130.495	73.5452	187.446	1.34977	0.00877088	0.509768	ppa000640m	89.2288	71.0491	107.409	0.596221	0.322139	1	ppa000640m	129.537	75.6232	183.451	1.2785	0.132798	0.581731
ppa000641m	2.88718	4.81469	0.959661	-2.32685	0.380234	1	ppa000641m	4.78599	4.65031	4.92167	0.0818221	1	1	ppa000641m	11.694	4.95114	18.4369	1.89677	0.152184	0.620284
ppa000642m	18.4363	15.2907	21.5818	0.497162	0.582863	1	ppa000642m	13.4999	14.7544	12.2454	-0.268906	0.816021	1	ppa000642m	21.039	15.73	26.348	0.744173	0.453302	0.951984
ppa000643m	2543.98	2224	2863.96	0.364851	0.422081	1	ppa000643m	1729.49	2145.82	1313.16	-0.708487	0.124992	1	ppa000643m	1605.3	2287.98	922.616	-1.31027	0.0157854	0.191848
ppa000644m	2.7051	0.471777	4.93841	3.38787	0.271506	1	ppa000644m	0.227242	0.454484	0	-Inf	0.995156	1	ppa000644m	0.507093	0.485644	0.528542	0.12212	1	1
ppa000645m	2566.96	2690.75	2443.17	-0.139251	0.800872	1	ppa000645m	2788.84	2597.52	2980.15	0.19825	0.644969	1	ppa000645m	4071.88	2767.57	5376.18	0.957963	0.0742711	0.442694
ppa000646m	14.0053	8.02235	19.9883	1.31706	0.219296	1	ppa000646m	7.80359	7.73837	7.8688	0.024114	1	1	ppa000646m	15.1713	8.25392	22.0886	1.42015	0.448475	0.947101
ppa000647m	218.151	204.6	231.702	0.179463	0.880239	1	ppa000647m	207.146	197.278	217.015	0.137565	0.9363	1	ppa000647m	181.101	210.54	151.662	-0.473234	0.534447	0.998743
ppa000648m	1632.05	1718.01	1546.09	-0.152119	0.715506	1	ppa000648m	1806.9	1658.11	1955.7	0.238148	0.611279	1	ppa000648m	2183.12	1767.22	2599.02	0.556482	0.303083	0.831108
ppa000649m	2.96197	3.11501	2.80893	-0.149216	1	1	ppa000649m	2.73386	3.00688	2.46084	-0.289119	0.991079	1	ppa000649m	4.0254	3.20403	4.84676	0.597131	0.809276	1
ppa000650m	6245.83	5490.71	7000.95	0.350559	0.416071	1	ppa000650m	5520.72	5298.66	5742.77	0.11612	0.815966	1	ppa000650m	5385.43	5648.23	5122.64	-0.140911	0.789609	1
ppa000651m	817.889	716.36	919.418	0.360035	0.375871	1	ppa000651m	732.217	691.501	772.933	0.160612	0.720082	1	ppa000651m	709.299	736.829	681.77	-0.112046	0.831091	1
ppa000652m	345.824	251.448	440.201	0.807902	0.089644	1	ppa000652m	301.66	242.632	360.688	0.57198	0.267327	1	ppa000652m	473.481	258.67	688.291	1.4119	0.0155348	0.190165
ppa000653m	833.17	729.529	936.811	0.360791	0.402069	1	ppa000653m	782.146	703.996	860.295	0.289265	0.561106	1	ppa000653m	961.154	750.466	1171.84	0.642922	0.242094	0.757907
ppa000654m	3698.72	2871.66	4525.77	0.656279	0.109333	1	ppa000654m	3221.78	2771.97	3671.59	0.405492	0.395506	1	ppa000654m	3289.77	2953.73	3625.82	0.295767	0.576753	1
ppa000655m	1844.16	1597.43	2090.89	0.388362	0.332054	1	ppa000655m	1461.07	1541.98	1380.15	-0.159959	0.75274	1	ppa000655m	1564.58	1643.09	1486.08	-0.144894	0.79015	1
ppa000656m	12.3622	9.81468	14.9098	0.603246	0.643122	1	ppa000656m	10.3532	9.46298	11.2435	0.248719	0.9188	1	ppa000656m	14.645	10.0998	19.1902	0.926045	0.506288	0.98358
ppa000657m	1783.81	1668.79	1898.84	0.18632	0.905123	1	ppa000657m	1747.85	1608.58	1887.13	0.230401	0.880522	1	ppa000657m	1514.07	1717.43	1310.71	-0.389909	0.666415	1
ppa000658m	471.86	406.208	537.511	0.404076	0.520258	1	ppa000658m	466.648	391.8	541.496	0.466832	0.388702	1	ppa000658m	549.322	417.945	680.698	0.7037	0.234177	0.748539
ppa000659m	444.411	410.57	478.251	0.220139	0.659456	1	ppa000659m	381.111	396.105	366.117	-0.113581	0.778416	1	ppa000659m	342.922	422.393	263.451	-0.681052	0.200115	0.701322
ppa000660m	1296.67	1012.98	1580.37	0.641657	0.171027	1	ppa000660m	938.445	977.072	899.817	-0.118833	0.740623	1	ppa000660m	854.628	1042.24	667.019	-0.643884	0.238923	0.754742
ppa000661m	362.607	310.528	414.685	0.417295	0.367459	1	ppa000661m	290.594	299.609	281.579	-0.0895439	0.829744	1	ppa000661m	430.548	319.46	541.636	0.761687	0.212673	0.720755
ppa000662m	916.493	917.367	915.618	-0.00275295	0.977752	1	ppa000662m	921.445	885.282	957.608	0.113299	0.821951	1	ppa000662m	1093.96	943.685	1244.24	0.398882	0.480138	0.969817
ppa000663m	7813.21	6250.98	9375.44	0.584803	0.16979	1	ppa000663m	6136.63	6032.23	6241.03	0.0490927	0.932371	1	ppa000663m	6243.81	6430.36	6057.26	-0.086236	0.845717	1
ppa000664m	12688.1	11688.8	13687.5	0.227725	0.595254	1	ppa000664m	11204.7	11280.7	11128.8	-0.0195546	0.961762	1	ppa000664m	11919.1	12023.9	11814.3	-0.0253711	0.9681	1
ppa000665m	9581.26	8344.09	10818.4	0.374664	0.377402	1	ppa000665m	8964.9	8053.18	9876.63	0.29446	0.527691	1	ppa000665m	10358.6	8583.08	12134.1	0.499504	0.36433	0.891903
ppa000667m	2948.34	2667.54	3229.15	0.275645	0.542122	1	ppa000667m	2704.29	2573.82	2834.76	0.139312	0.797475	1	ppa000667m	2910.05	2744.24	3075.86	0.164584	0.794432	1
ppa000668m	8029.92	7012.15	9047.68	0.367691	0.395062	1	ppa000668m	7288.05	6766.83	7809.26	0.206705	0.670828	1	ppa000668m	7719.82	7213.34	8226.3	0.189576	0.736597	1
ppa000670m	7542.55	6735.43	8349.68	0.309951	0.458485	1	ppa000670m	7271.28	6501.25	8041.31	0.306712	0.502336	1	ppa000670m	6297.08	6928.07	5666.09	-0.290099	0.607239	1
ppa000671m	11349	10995	11703.1	0.0900443	0.80061	1	ppa000671m	9575.21	10612.5	8537.89	-0.313816	0.517821	1	ppa000671m	7938.94	11309.5	4568.36	-1.30779	0.0165181	0.196727
ppa000672m	6890.07	6825.44	6954.71	0.0270674	0.883173	1	ppa000672m	7681.83	6591.08	8772.59	0.412488	0.441122	1	ppa000672m	6146.06	7019.42	5272.7	-0.412811	0.489266	0.975377
ppa000673m	1771.75	1520.29	2023.2	0.41229	0.359558	1	ppa000673m	1500.25	1466.97	1533.53	0.0640219	0.914379	1	ppa000673m	1460.23	1563.97	1356.48	-0.205343	0.67301	1
ppa000674m	4141.76	3821.01	4462.52	0.223904	0.59928	1	ppa000674m	3836.43	3687.59	3985.28	0.112005	0.81725	1	ppa000674m	3893.28	3930.54	3856.01	-0.0276156	0.93647	1
ppa000675m	104741	128243	81238.3	-0.658648	0.360911	1	ppa000675m	105952	123841	88062.9	-0.491881	0.572039	1	ppa000675m	101923	131887	71959.4	-0.874051	0.266697	0.788286
ppa000676m	100.543	95.3311	105.755	0.149711	0.776902	1	ppa000676m	124.234	91.9879	156.48	0.766461	0.17346	1	ppa000676m	218.967	98.0697	339.864	1.79308	0.0106005	0.151583
ppa000677m	2637.36	2192.26	3082.47	0.491672	0.248955	1	ppa000677m	2026.15	2115.91	1936.39	-0.127912	0.78932	1	ppa000677m	1752.46	2255.01	1249.91	-0.851313	0.11359	0.540227
ppa000678m	1536.53	1338.24	1734.82	0.374456	0.439842	1	ppa000678m	1307.81	1290.92	1324.7	0.0372586	0.995444	1	ppa000678m	1211.37	1376.84	1045.89	-0.396622	0.452613	0.951234
ppa000679m	8685.42	8064.46	9306.37	0.206641	0.639059	1	ppa000679m	7264.72	7780.86	6748.59	-0.205344	0.629179	1	ppa000679m	6723.71	8296.46	5150.96	-0.687656	0.179827	0.670331
ppa000680m	783.26	615.559	950.961	0.627487	0.136164	1	ppa000680m	617.951	594.258	641.644	0.110682	0.790561	1	ppa000680m	583.343	633.123	533.563	-0.246828	0.676826	1
ppa000681m	143.741	125.734	161.748	0.363379	0.422196	1	ppa000681m	102.159	121.371	82.9471	-0.549158	0.346367	1	ppa000681m	91.7589	129.326	54.1917	-1.25487	0.0758849	0.44814
ppa000682m	9608.62	6761.41	12455.8	0.881424	0.0384609	1	ppa000682m	8389.28	6526.02	10252.5	0.651707	0.162268	1	ppa000682m	7879.25	6954.93	8803.56	0.340052	0.517953	0.989352
ppa000683m	2211.85	1886.13	2537.57	0.428012	0.314632	1	ppa000683m	1842.05	1819.97	1864.12	0.0345838	0.968746	1	ppa000683m	1811.97	1940.33	1683.62	-0.204737	0.692075	1
ppa000684m	5448.57	5219.53	5677.61	0.121364	0.801706	1	ppa000684m	5399.46	5036.57	5762.35	0.194218	0.699191	1	ppa000684m	5241.77	5369.44	5114.09	-0.070295	0.898331	1
ppa000685m	632.905	525.052	740.757	0.496538	0.29044	1	ppa000685m	590.537	506.528	674.546	0.413273	0.429555	1	ppa000685m	564.052	540.182	587.921	0.122177	0.846778	1
ppa000686m	534.054	498.7	569.408	0.191292	0.762116	1	ppa000686m	503.209	481.013	525.406	0.127357	0.879015	1	ppa000686m	504.106	513.109	495.103	-0.0515369	0.847764	1
ppa000687m	5618.06	5249.85	5986.26	0.18938	0.692893	1	ppa000687m	5035.56	5065.45	5005.66	-0.0171293	0.938595	1	ppa000687m	4649.75	5400.78	3898.71	-0.470173	0.357874	0.887585
ppa000688m	21.8981	9.3429	34.4533	1.8827	0.0354529	0.99098	ppa000688m	24.5524	9.0085	40.0962	2.15411	0.0151809	1	ppa000688m	25.5829	9.61413	41.5516	2.11168	0.109553	0.531862
ppa000689m	5460.19	4502.18	6418.2	0.511545	0.239714	1	ppa000689m	5171.57	4344.75	5998.4	0.465306	0.326543	1	ppa000689m	7406.64	4631.32	10182	1.13652	0.0411519	0.324749
ppa000690m	5441.3	3609.37	7273.22	1.01085	0.0189601	0.735455	ppa000690m	5222.39	3484.15	6960.63	0.998412	0.0323957	1	ppa000690m	5065.47	3712.49	6418.45	0.789838	0.268557	0.790227
ppa000691m	2997.04	2698.48	3295.6	0.288395	0.526282	1	ppa000691m	3140.61	2603.6	3677.62	0.498268	0.309219	1	ppa000691m	3703.17	2776.1	4630.24	0.738026	0.195993	0.695852
ppa000692m	3432.64	2972.06	3893.23	0.389502	0.35444	1	ppa000692m	2358.62	2867.82	1849.41	-0.632893	0.17022	1	ppa000692m	2394.61	3057.45	1731.77	-0.820078	0.120012	0.553765
ppa000693m	1053.95	892.59	1215.3	0.445246	0.336262	1	ppa000693m	841.041	861.146	820.935	-0.0689893	0.842654	1	ppa000693m	855.715	918.291	793.139	-0.211377	0.698754	1
ppa000694m	5354.18	4434.27	6274.09	0.50071	0.254017	1	ppa000694m	4525.88	4278.55	4773.21	0.157837	0.764661	1	ppa000694m	4774.29	4561.74	4986.83	0.128541	0.816002	1
ppa000695m	16.4845	16.6091	16.3598	-0.0218202	0.924767	1	ppa000695m	16.8182	16.0124	17.624	0.138351	0.982275	1	ppa000695m	27.2767	17.0922	37.4613	1.13206	0.245561	0.762198
ppa000696m	0.707666	1.41533	0	-Inf	0.653082	1	ppa000696m	1.17536	1.36345	0.987273	-0.465742	0.993274	1	ppa000696m	5.61321	1.45693	9.76948	2.74535	0.198551	0.698485
ppa000697m	3909.32	3215.32	4603.33	0.517719	0.235781	1	ppa000697m	3221.26	3102.63	3339.89	0.106311	0.841194	1	ppa000697m	3268.09	3307.65	3228.52	-0.0349334	0.939823	1
ppa000698m	13479.6	14198.4	12760.8	-0.154004	0.931877	1	ppa000698m	14346.2	13720	14972.4	0.126022	0.827775	1	ppa000698m	12942.3	14598.1	11286.6	-0.371162	0.844057	1
ppa000699m	8364.98	7527.1	9202.86	0.289988	0.503949	1	ppa000699m	7822.38	7264.06	8380.7	0.206294	0.667372	1	ppa000699m	7793.19	7742.95	7843.44	0.0186033	0.983731	1
ppa000700m	27.1569	4.53034	49.7834	3.45797	0.000418079	0.075074	ppa000700m	11.7156	4.37033	19.0608	2.1248	0.0728937	1	ppa000700m	69.6379	4.66097	134.615	4.85206	0.122081	0.557063
ppa000701m	21301.8	19587.5	23016.1	0.232715	0.561019	1	ppa000701m	18373.5	18906.1	17841	-0.0836547	0.866115	1	ppa000701m	15814.3	20147.8	11480.8	-0.811397	0.125737	0.565126
ppa000702m	4.94286	6.79658	3.08914	-1.1376	0.498479	1	ppa000702m	5.97375	6.56157	5.38593	-0.284846	0.920744	1	ppa000702m	27.5097	6.99043	48.0289	2.78045	0.0465255	0.346317
ppa000704m	677.397	561.452	793.342	0.49878	0.240033	1	ppa000704m	678.521	541.937	815.106	0.588863	0.218505	1	ppa000704m	1003.63	577.508	1429.76	1.30786	0.101471	0.516037
ppa000705m	5615.01	5478.94	5751.08	0.069935	0.854434	1	ppa000705m	5341.66	5287.91	5395.41	0.0290353	0.948099	1	ppa000705m	6454.29	5635.87	7272.71	0.367856	0.497684	0.978197
ppa000706m	1592.65	1255.59	1929.71	0.620018	0.168217	1	ppa000706m	1201.01	1211.36	1190.66	-0.0248674	0.914651	1	ppa000706m	950.107	1291.74	608.47	-1.08606	0.0441715	0.338216
ppa000707m	6367.21	5684.56	7049.86	0.310547	0.524355	1	ppa000707m	5391.11	5483.4	5298.82	-0.0493987	0.852615	1	ppa000707m	4559.57	5848.62	3270.52	-0.838575	0.112706	0.538542
ppa000708m	498.457	375.034	621.881	0.729619	0.0927133	1	ppa000708m	351.055	362.039	340.072	-0.0903066	0.885705	1	ppa000708m	295.395	385.741	205.048	-0.911675	0.104118	0.522958
ppa000709m	8.00865	3.77636	12.241	1.69665	0.203655	1	ppa000709m	13.5354	3.64802	23.4228	2.68273	0.0866822	1	ppa000709m	8.17013	3.88312	12.4571	1.68168	0.271134	0.793582
ppa000710m	2484.4	2185.09	2783.72	0.349324	0.434957	1	ppa000710m	2265.64	2108.57	2422.7	0.200352	0.685824	1	ppa000710m	2547.49	2247.81	2847.16	0.341004	0.557544	1
ppa000711m	449.184	464.385	433.984	-0.0976792	0.806878	1	ppa000711m	439.726	448.099	431.353	-0.0549471	0.891165	1	ppa000711m	542.303	477.726	606.881	0.345232	0.62195	1
ppa000712m	8870.44	8226.26	9514.63	0.209912	0.647075	1	ppa000712m	8697.71	7938.38	9457.04	0.252545	0.602723	1	ppa000712m	8309.42	8462.32	8156.53	-0.0530981	0.913613	1
ppa000713m	1830.24	1777.24	1883.24	0.0835807	0.836192	1	ppa000713m	1597.43	1715	1479.86	-0.212747	0.639226	1	ppa000713m	1836.65	1828.25	1845.05	0.0131923	0.995967	1
ppa000714m	2857.3	2254.8	3459.8	0.61769	0.165599	1	ppa000714m	2373.21	2175.63	2570.79	0.240774	0.635593	1	ppa000714m	2051.35	2319.61	1783.1	-0.379497	0.474005	0.966617
ppa000715m	2683.24	2131.69	3234.79	0.601675	0.173879	1	ppa000715m	2311.77	2056.73	2566.8	0.319621	0.526644	1	ppa000715m	2245.35	2193.02	2297.68	0.0672614	0.922994	1
ppa000716m	7154.01	6823.74	7484.27	0.133299	0.715713	1	ppa000716m	6101.58	6585.87	5617.28	-0.229501	0.66496	1	ppa000716m	4894.05	7019.17	2768.93	-1.34197	0.012815	0.169111
ppa000717m	4769.25	4201.04	5337.47	0.345408	0.423898	1	ppa000717m	4022.19	4053.98	3990.4	-0.0228064	0.94445	1	ppa000717m	3419.26	4321.61	2516.9	-0.779921	0.145996	0.608045
ppa000718m	3217	2941.13	3492.87	0.248041	0.567884	1	ppa000718m	2791.05	2838.11	2743.98	-0.0486616	0.900646	1	ppa000718m	2758.93	3025.57	2492.28	-0.279739	0.604657	1
ppa000719m	1108.1	939.584	1276.62	0.442237	0.33378	1	ppa000719m	893.926	906.444	881.407	-0.0404093	0.887458	1	ppa000719m	925.964	966.656	885.273	-0.126879	0.739424	1
ppa000720m	8.93507	12.557	5.31316	-1.24084	0.428568	1	ppa000720m	10.9845	12.133	9.836	-0.302792	0.900343	1	ppa000720m	13.3784	12.9108	13.8459	0.100876	0.878208	1
ppa000721m	133.07	167.943	98.197	-0.774224	0.357241	1	ppa000721m	151.671	162.189	141.154	-0.200408	0.782588	1	ppa000721m	196.885	172.711	221.058	0.356063	0.637426	1
ppa000722m	1073.51	1058.84	1088.18	0.0394206	0.951958	1	ppa000722m	1019.74	1021.75	1017.73	-0.00569609	0.972949	1	ppa000722m	1417.62	1089.24	1745.99	0.68072	0.226813	0.740132
ppa000723m	1424.79	845.306	2004.27	1.24553	0.0332992	0.96447	ppa000723m	1329.33	816.879	1841.78	1.17291	0.153492	1	ppa000723m	1315.64	869.08	1762.19	1.01981	0.249281	0.766009
ppa000724m	5306.28	5057.39	5555.16	0.135435	0.699167	1	ppa000724m	6019.15	4882.42	7155.89	0.551534	0.262326	1	ppa000724m	6301.45	5201.68	7401.23	0.508787	0.334948	0.864012
ppa000725m	831.857	763.092	900.622	0.239064	0.582717	1	ppa000725m	919.004	736.641	1101.37	0.580263	0.213261	1	ppa000725m	1433.07	784.883	2081.25	1.4069	0.0116871	0.159749
ppa000726m	0.519169	1.03834	0	-Inf	0.802469	1	ppa000726m	0.501147	1.00229	0	-Inf	0.821442	1	ppa000726m	1.06255	1.06801	1.05708	-0.0148363	1	1
ppa000727m	6821.56	3793.93	9849.2	1.37631	0.215492	1	ppa000727m	6755.79	3665.51	9846.07	1.42553	0.00220812	0.577602	ppa000727m	5214.77	3900.98	6528.56	0.742927	0.333919	0.863143
ppa000728m	10407	9582.27	11231.7	0.229143	0.605804	1	ppa000728m	10556.8	9246.62	11866.9	0.359945	0.455562	1	ppa000728m	12034.4	9857.38	14211.5	0.527783	0.345498	0.87496
ppa000729m	326.981	310.288	343.674	0.147433	0.72002	1	ppa000729m	468.461	299.584	637.338	1.0891	0.0240368	1	ppa000729m	1402.9	319.128	2486.66	2.96201	0.00123923	0.0400184
ppa000730m	1.46647	0.943555	1.98938	1.07614	0.902426	1	ppa000730m	1.43441	0.908968	1.95985	1.10845	0.884482	1	ppa000730m	2.90902	0.971288	4.84676	2.31905	0.459098	0.956331
ppa000731m	3008.74	2761.13	3256.35	0.237995	0.582822	1	ppa000731m	2770.43	2664.4	2876.45	0.110478	0.832872	1	ppa000731m	2659.24	2840.41	2478.08	-0.196877	0.695996	1
ppa000732m	4967.83	4799.34	5136.32	0.0979006	0.804824	1	ppa000732m	4648.29	4632.07	4664.51	0.0100694	0.978214	1	ppa000732m	6489.96	4936.77	8043.15	0.704192	0.199617	0.700588
ppa000733m	968.096	454.878	1481.31	1.70333	0.000156311	0.0383055	ppa000733m	791.502	439.049	1143.95	1.38157	0.00464144	0.787733	ppa000733m	538.047	467.894	608.2	0.378364	0.485401	0.973062
ppa000734m	0.257429	0	0.514857	Inf	1	1	ppa000734m	0	0	0	NA	NA	NA	ppa000734m	0	0	0	NA	NA	NA
ppa000735m	328.339	323.199	333.479	0.0451754	0.978109	1	ppa000735m	293.549	311.945	275.152	-0.181059	0.725679	1	ppa000735m	348.734	332.45	365.019	0.134834	0.83227	1
ppa000736m	2338.5	2125.59	2551.4	0.263422	0.714096	1	ppa000736m	1775.53	2050.57	1500.49	-0.450591	0.310034	1	ppa000736m	2608.16	2186.86	3029.47	0.470209	0.460751	0.957426
ppa000737m	20006.5	20859	19154.1	-0.123014	0.882106	1	ppa000737m	23668.8	20143.8	27193.8	0.432939	0.305889	1	ppa000737m	34293.2	21451.4	47135.1	1.13573	0.035993	0.302567
ppa000738m	261.208	242.202	280.214	0.210317	0.629981	1	ppa000738m	236.898	233.729	240.068	0.0386012	0.956819	1	ppa000738m	271.508	249.151	293.865	0.238135	0.696073	1
ppa000739m	1849.48	1827.71	1871.25	0.0339634	0.90581	1	ppa000739m	1329.87	1764.04	895.705	-0.977785	0.0416988	1	ppa000739m	1358.21	1880.04	836.39	-1.16851	0.0306068	0.277112
ppa000740m	518.242	474.654	561.829	0.243254	0.635903	1	ppa000740m	429.58	457.919	401.241	-0.190622	0.66014	1	ppa000740m	429.637	488.327	370.947	-0.396635	0.481597	0.970158
ppa000741m	945.858	551.177	1340.54	1.28223	0.00576882	0.407337	ppa000741m	611.943	531.639	692.247	0.380842	0.653378	1	ppa000741m	1015.63	567.098	1464.17	1.36841	0.0191849	0.214519
ppa000742m	461.249	235.19	687.308	1.54713	0.15971	1	ppa000742m	368.773	226.835	510.71	1.17086	0.269313	1	ppa000742m	1141.2	241.991	2040.42	3.07584	1.45061e-05	0.00147672
ppa000743m	1582.51	1483.56	1681.47	0.180659	0.654663	1	ppa000743m	1388.01	1431.9	1344.12	-0.091269	0.855939	1	ppa000743m	1366.26	1526.03	1206.5	-0.338954	0.530751	0.996785
ppa000744m	5489.46	4576.42	6402.5	0.484416	0.25916	1	ppa000744m	4425.31	4416.63	4433.99	0.00565825	0.998424	1	ppa000744m	3304.14	4707.59	1900.69	-1.30846	0.0166404	0.197501
ppa000745m	20273.1	19355.7	21190.4	0.130648	0.742109	1	ppa000745m	22460.5	18691.4	26229.5	0.488814	0.354263	1	ppa000745m	18863.3	19905.7	17820.8	-0.159621	0.839138	1
ppa000746m	3043.86	2788.37	3299.35	0.24276	0.50501	1	ppa000746m	3257.82	2692.3	3823.34	0.505995	0.253738	1	ppa000746m	2521.59	2867.76	2175.43	-0.398621	0.55779	1
ppa000747m	3839.04	2689.54	4988.55	0.891261	0.040886	1	ppa000747m	3911.09	2596	5226.19	1.00947	0.0316472	1	ppa000747m	5691.96	2766.48	8617.45	1.63921	0.0570746	0.386242
ppa000748m	2640.46	1569.71	3711.21	1.24139	0.00544988	0.396926	ppa000748m	2036.58	1514.45	2558.71	0.756623	0.122232	1	ppa000748m	1663.62	1614.89	1712.34	0.0845341	0.911481	1
ppa000749m	1378.5	1286.01	1470.99	0.19388	0.647466	1	ppa000749m	1465.58	1241.29	1689.86	0.445066	0.339346	1	ppa000749m	1332.1	1322.8	1341.41	0.0201605	0.961303	1
ppa000750m	3006.05	2662.54	3349.57	0.331177	0.436984	1	ppa000750m	2755.23	2569.45	2941.01	0.194852	0.689273	1	ppa000750m	2822.58	2738.9	2906.27	0.0855697	0.890009	1
ppa000751m	3633.29	3187.99	4078.59	0.355423	0.408869	1	ppa000751m	3350.22	3076.49	3623.95	0.23628	0.624436	1	ppa000751m	4252.52	3279.45	5225.6	0.672143	0.224499	0.73666
ppa000752m	951.555	857.271	1045.84	0.286836	0.56136	1	ppa000752m	766.627	826.983	706.272	-0.227634	0.589186	1	ppa000752m	703.872	881.992	525.751	-0.746386	0.152294	0.620616
ppa000753m	3674.63	2682.02	4667.23	0.799245	0.0709462	1	ppa000753m	3228.25	2588.02	3868.48	0.57992	0.229095	1	ppa000753m	2685.52	2759.05	2611.99	-0.0790232	0.872703	1
ppa000754m	478.74	444.09	513.39	0.209204	0.648083	1	ppa000754m	377.117	428.507	325.727	-0.395658	0.407838	1	ppa000754m	392.517	456.851	328.182	-0.477227	0.363328	0.89176
ppa000755m	2782.03	1632.16	3931.91	1.26845	0.166804	1	ppa000755m	1839.08	1573.66	2104.49	0.419343	0.702056	1	ppa000755m	1265.95	1679.57	852.332	-0.978609	0.330122	0.859122
ppa000756m	2085.08	1686.03	2484.13	0.559113	0.2223	1	ppa000756m	1728.98	1626.39	1831.57	0.171406	0.776285	1	ppa000756m	1591.22	1734.67	1447.77	-0.260831	0.600602	1
ppa000757m	2036.46	2005.82	2067.1	0.0434122	0.876541	1	ppa000757m	1914.05	1935.93	1892.16	-0.0329892	0.950607	1	ppa000757m	2658.02	2063.26	3252.79	0.656755	0.237226	0.751664
ppa000758m	5437.84	4959.09	5916.58	0.254687	0.55324	1	ppa000758m	4090.3	4784.7	3395.9	-0.494636	0.271631	1	ppa000758m	3739.02	5101.76	2376.27	-1.1023	0.0375263	0.309744
ppa000759m	1633.65	1788.53	1478.78	-0.274365	0.679983	1	ppa000759m	1356.47	1724.85	988.089	-0.803755	0.287351	1	ppa000759m	1470.55	1840.31	1100.79	-0.741416	0.301705	0.829989
ppa000760m	12775.8	11010.9	14540.7	0.401166	0.349057	1	ppa000760m	11551.7	10626.2	12477.2	0.231661	0.626739	1	ppa000760m	12507.5	11326.5	13688.5	0.273255	0.611607	1
ppa000761m	913.845	811.016	1016.67	0.326054	0.508222	1	ppa000761m	692.708	782.322	603.093	-0.375382	0.450207	1	ppa000761m	791.319	834.42	748.218	-0.157314	0.71433	1
ppa000762m	7.58915	6.98615	8.19215	0.229744	0.883728	1	ppa000762m	5.33029	6.74822	3.91236	-0.786467	0.703523	1	ppa000762m	8.84634	7.18388	10.5088	0.548763	0.66517	1
ppa000763m	352.581	353.595	351.568	-0.00829332	0.951759	1	ppa000763m	348.005	341.291	354.719	0.0556735	0.90433	1	ppa000763m	461.356	363.712	558.999	0.620048	0.286188	0.810242
ppa000764m	21.5998	21.9925	21.2071	-0.0524658	0.987991	1	ppa000764m	20.6648	21.2227	20.1069	-0.0779174	0.948004	1	ppa000764m	31.122	22.6237	39.6204	0.808407	0.352893	0.88258
ppa000765m	25090.5	18610.5	31570.4	0.762454	0.0838683	1	ppa000765m	18576.7	17955.8	19197.7	0.096484	0.878966	1	ppa000765m	13086.5	19146	7027.01	-1.44606	0.00761638	0.124945
ppa000766m	1767.88	1632.01	1903.76	0.222198	0.589675	1	ppa000766m	1509.83	1575.04	1444.63	-0.124695	0.788681	1	ppa000766m	1777.9	1678.78	1877.01	0.161021	0.802083	1
ppa000767m	1590.4	1342.75	1838.05	0.452982	0.297321	1	ppa000767m	1179.75	1295.67	1063.83	-0.284431	0.531692	1	ppa000767m	1303.79	1381.32	1226.25	-0.1718	0.715672	1
ppa000768m	38.8041	45.3056	32.3027	-0.488033	0.485267	1	ppa000768m	37.0393	43.7155	30.3631	-0.525827	0.45761	1	ppa000768m	42.7893	46.6076	38.9709	-0.258168	0.777748	1
ppa000769m	1194.82	798.296	1591.35	0.995251	0.0218254	0.7951	ppa000769m	1020.13	770.601	1269.67	0.720395	0.126085	1	ppa000769m	1081.55	821.103	1341.99	0.708742	0.19268	0.690506
ppa000770m	938.745	861.499	1015.99	0.237964	0.572301	1	ppa000770m	777.42	831.417	723.423	-0.200733	0.67293	1	ppa000770m	788.263	886.194	690.333	-0.360329	0.493933	0.976689
ppa000771m	17176.6	9870.92	24482.4	1.31049	0.148099	1	ppa000771m	11923.2	9530.55	14315.8	0.58698	0.188843	1	ppa000771m	8502.23	10152.1	6852.41	-0.567088	0.343268	0.872951
ppa000772m	1855.48	1556.13	2154.82	0.469603	0.273035	1	ppa000772m	1963.99	1502.32	2425.65	0.691182	0.132396	1	ppa000772m	2234.04	1600.52	2867.56	0.841286	0.162912	0.640996
ppa000773m	1052.85	971.12	1134.57	0.224426	0.647047	1	ppa000773m	1055.59	936.923	1174.26	0.325748	0.52775	1	ppa000773m	1065.57	999.077	1132.06	0.180278	0.76028	1
ppa000774m	1.1255	0.471777	1.77922	1.91506	0.761892	1	ppa000774m	0.470387	0.454484	0.486291	0.0975905	1	1	ppa000774m	0.914735	0.485644	1.34383	1.46837	0.917482	1
ppa000775m	23611.7	21374.8	25848.6	0.274173	0.513163	1	ppa000775m	18786.9	20628.6	16945.3	-0.283764	0.536324	1	ppa000775m	14606.4	21987.4	7225.32	-1.60554	0.00371224	0.0789654
ppa000776m	778.985	649.16	908.81	0.485404	0.307364	1	ppa000776m	698.467	626.228	770.706	0.299494	0.604858	1	ppa000776m	716.55	667.878	765.222	0.196293	0.80243	1
ppa000777m	12558.2	10866.7	14249.7	0.391022	0.321002	1	ppa000777m	9383.05	10490.1	8276	-0.342022	0.493992	1	ppa000777m	7505.81	11177	3834.61	-1.54338	0.00520708	0.0990746
ppa000778m	2528.47	2115.83	2941.11	0.475137	0.26915	1	ppa000778m	2166.44	2041.86	2291.01	0.166105	0.734529	1	ppa000778m	2004.32	2176.52	1832.13	-0.248502	0.65522	1
ppa000779m	14974	12464.6	17483.4	0.488146	0.266135	1	ppa000779m	12338.4	12026.4	12650.5	0.0729909	0.913842	1	ppa000779m	10832.2	12823.2	8841.19	-0.536441	0.320056	0.84814
ppa000780m	760.101	675.418	844.785	0.322805	0.484049	1	ppa000780m	725.017	651.65	798.384	0.292985	0.576349	1	ppa000780m	936.999	694.855	1179.14	0.762958	0.193468	0.691631
ppa000781m	0.728084	0.56656	0.889609	0.650942	1	1	ppa000781m	0.273905	0.54781	0	-Inf	0.995156	1	ppa000781m	2.24647	0.582367	3.91058	2.74738	0.443887	0.945353
ppa000782m	4219.38	4154.94	4283.82	0.0440731	0.87972	1	ppa000782m	3937.47	4010.62	3864.33	-0.0536054	0.925158	1	ppa000782m	5144.75	4273.71	6015.78	0.493262	0.387853	0.909515
ppa000783m	7410.87	6880.52	7941.21	0.206841	0.637412	1	ppa000783m	6786.97	6639.57	6934.38	0.0626774	0.910299	1	ppa000783m	8103.03	7078.04	9128.03	0.366954	0.501648	0.980385
ppa000784m	6257.62	5691.37	6823.87	0.261814	0.527198	1	ppa000784m	5753.11	5493.18	6013.05	0.130455	0.774392	1	ppa000784m	5908.35	5854.28	5962.42	0.0264055	0.950457	1
ppa000785m	2931.35	2810.32	3052.37	0.119196	0.775819	1	ppa000785m	3027.4	2711.93	3342.87	0.301767	0.532364	1	ppa000785m	3775.33	2890.98	4659.69	0.688673	0.208843	0.715796
ppa000786m	53434.4	53434.1	53434.7	1.46219e-05	0.949146	1	ppa000786m	47282.5	51577.4	42987.5	-0.262821	0.583747	1	ppa000786m	38088	54962	21214.1	-1.37341	0.0120669	0.16327
ppa000787m	4873.12	4732.8	5013.45	0.0831093	0.84114	1	ppa000787m	5673.75	4568.78	6778.73	0.569205	0.213511	1	ppa000787m	6716.53	4867.94	8565.12	0.815162	0.120348	0.553765
ppa000789m	3307.46	2459.19	4155.73	0.756922	0.0928486	1	ppa000789m	2627.22	2372.16	2882.27	0.281006	0.606641	1	ppa000789m	2224.08	2530.16	1918	-0.399626	0.437909	0.94459
ppa000790m	2266.67	2256.85	2276.48	0.0124915	0.997139	1	ppa000790m	2219.12	2177.53	2260.72	0.0540912	0.941752	1	ppa000790m	2295.17	2321.76	2268.59	-0.0334278	0.905803	1
ppa000791m	28.5286	27.5633	29.4938	0.0976605	0.874565	1	ppa000791m	22.1414	26.6074	17.6754	-0.590085	0.510568	1	ppa000791m	25.1677	28.3507	21.9848	-0.366875	0.730797	1
ppa000792m	5415.44	5216.41	5614.46	0.10609	0.79421	1	ppa000792m	4959.44	5034.41	4884.47	-0.0436188	0.922509	1	ppa000792m	4778.1	5365.87	4190.33	-0.356751	0.493715	0.976689
ppa000793m	236.007	259.061	212.954	-0.282749	0.809046	1	ppa000793m	319.147	250.268	388.026	0.632678	0.418099	1	ppa000793m	209.924	266.38	153.469	-0.795539	0.499664	0.979742
ppa000794m	19414.6	15628.9	23200.4	0.569937	0.495916	1	ppa000794m	24635.3	15104.5	34166	1.17758	0.225685	1	ppa000794m	14718.2	16067.9	13368.5	-0.265339	0.951892	1
ppa000795m	2376.38	2021.32	2731.43	0.434361	0.323313	1	ppa000795m	1916.23	1950.51	1881.94	-0.0516317	0.895214	1	ppa000795m	1924.17	2079.35	1768.98	-0.233214	0.632992	1
ppa000796m	431.515	219.163	643.868	1.55476	0.337648	1	ppa000796m	230.349	211.456	249.242	0.237193	0.705131	1	ppa000796m	180.07	225.467	134.672	-0.743464	0.223376	0.735599
ppa000797m	14133.3	13466.4	14800.2	0.136251	0.662047	1	ppa000797m	12188.9	13002.7	11375.2	-0.192922	0.803887	1	ppa000797m	10319.1	13849.7	6788.53	-1.02868	0.0718143	0.435778
ppa000798m	1245.83	1176.33	1315.32	0.161125	0.706572	1	ppa000798m	1120.14	1135.44	1104.83	-0.0394282	0.948916	1	ppa000798m	1046.45	1209.97	882.922	-0.454614	0.423293	0.933961
ppa000799m	298.152	248.96	347.344	0.480452	0.516203	1	ppa000799m	236.725	240.072	233.378	-0.0407977	0.894958	1	ppa000799m	217.912	256.178	179.647	-0.511984	0.496678	0.9779
ppa000800m	794.373	716.751	871.996	0.282849	0.559168	1	ppa000800m	677.638	691.494	663.781	-0.05901	0.861847	1	ppa000800m	654.746	737.392	572.101	-0.36616	0.464404	0.960251
ppa000801m	1999.7	1733.35	2266.05	0.386621	0.381368	1	ppa000801m	1707.15	1672.66	1741.64	0.0582992	0.920047	1	ppa000801m	1619.13	1783.1	1455.16	-0.293212	0.57051	1
ppa000802m	188.84	178.982	198.699	0.150772	0.710556	1	ppa000802m	152.881	172.816	132.945	-0.378406	0.520164	1	ppa000802m	334.556	184.077	485.036	1.39779	0.0207196	0.224746
ppa000803m	2102.75	1768.03	2437.47	0.463245	0.293874	1	ppa000803m	1871.3	1706.31	2036.29	0.255064	0.594462	1	ppa000803m	1487.75	1818.7	1156.8	-0.652768	0.241293	0.757468
ppa000804m	617.32	717.131	517.509	-0.470653	0.326778	1	ppa000804m	735.936	692.321	779.552	0.171205	0.689235	1	ppa000804m	622.604	737.591	507.618	-0.539077	0.325395	0.85404
ppa000805m	1457.61	683.045	2232.17	1.7084	0.00334023	0.297338	ppa000805m	962.088	659.371	1264.81	0.939753	0.0474684	1	ppa000805m	713.437	702.55	724.324	0.0440343	0.916169	1
ppa000806m	5155.51	4998.18	5312.85	0.0880837	0.788656	1	ppa000806m	4359.45	4823.77	3895.13	-0.308492	0.504604	1	ppa000806m	3809.35	5141.39	2477.3	-1.05339	0.0464092	0.346054
ppa000807m	4318.14	3700.33	4935.95	0.415672	0.353074	1	ppa000807m	3958.25	3570.46	4346.04	0.283592	0.567752	1	ppa000807m	3937.62	3806.68	4068.56	0.0959873	0.880059	1
ppa000808m	90.2515	90.8029	89.7001	-0.0176275	0.99088	1	ppa000808m	95.4858	87.6297	103.342	0.237933	0.691562	1	ppa000808m	1270.11	93.4067	2446.82	4.71124	0.0036452	0.0782401
ppa000809m	466.558	432.546	500.571	0.210723	0.72041	1	ppa000809m	527.155	417.231	637.079	0.610627	0.242366	1	ppa000809m	693.135	445.033	941.238	1.08065	0.140169	0.597512
ppa000810m	4559.28	3612.98	5505.59	0.607709	0.181993	1	ppa000810m	3624.23	3485.49	3762.97	0.110508	0.862183	1	ppa000810m	4240.52	3717.09	4763.94	0.357981	0.528684	0.995777
ppa000811m	2345.45	2301.63	2389.27	0.0539145	0.8312	1	ppa000811m	2077.51	2221.77	1933.25	-0.200684	0.688979	1	ppa000811m	1664.22	2367.38	961.049	-1.30061	0.0213702	0.228515
ppa000812m	21868.5	20054.5	23682.5	0.23989	0.587442	1	ppa000812m	23294.3	19350.8	27237.7	0.493208	0.307328	1	ppa000812m	34238.5	20630.8	47846.2	1.2136	0.0292779	0.271424
ppa000813m	4868.7	4446.13	5291.27	0.251065	0.505935	1	ppa000813m	5144.48	4292.09	5996.87	0.482529	0.286332	1	ppa000813m	6353.51	4573.07	8133.95	0.830794	0.156688	0.628924
ppa000814m	2379.29	2016.97	2741.62	0.442839	0.325414	1	ppa000814m	2255.01	1946.28	2563.74	0.397531	0.414764	1	ppa000814m	1992.93	2074.89	1910.97	-0.118735	0.832368	1
ppa000815m	871.037	805.192	936.881	0.218534	0.588071	1	ppa000815m	784.837	777.281	792.392	0.0277797	0.929116	1	ppa000815m	798.423	828.186	768.659	-0.107611	0.866958	1
ppa000816m	13067	6744.27	19389.8	1.52356	0.000389369	0.071216	ppa000816m	11022.2	6510.97	15533.4	1.25443	0.0815594	1	ppa000816m	7311.19	6936.67	7685.71	0.147936	0.722729	1
ppa000817m	16674.8	15599.9	17749.8	0.186266	0.720231	1	ppa000817m	16032.5	15051.1	17013.9	0.176848	0.736857	1	ppa000817m	19507.1	16048.7	22965.4	0.517004	0.355071	0.885111
ppa000818m	2527.91	2646.77	2409.04	-0.135775	0.799414	1	ppa000818m	2514.88	2555.14	2474.62	-0.0461928	0.956021	1	ppa000818m	3932.14	2722.31	5141.97	0.917488	0.102285	0.519025
ppa000819m	211.07	197.305	224.834	0.188426	0.708775	1	ppa000819m	206.658	190.557	222.758	0.225252	0.775648	1	ppa000819m	227.895	202.902	252.887	0.317713	0.549392	1
ppa000820m	8080.24	6772.31	9388.18	0.471198	0.496269	1	ppa000820m	7616.4	6530.46	8702.34	0.414217	0.70678	1	ppa000820m	5153.01	6968.67	3337.34	-1.06219	0.234926	0.748919
ppa000821m	5.21516	4.4377	5.99261	0.433374	0.764223	1	ppa000821m	6.05327	4.28915	7.81738	0.865993	0.556554	1	ppa000821m	8.81888	4.56222	13.0756	1.51907	0.262395	0.782246
ppa000822m	3001.26	2841.34	3161.19	0.153896	0.689028	1	ppa000822m	2910.44	2742.6	3078.29	0.166588	0.706366	1	ppa000822m	4249.74	2922.59	5576.9	0.932218	0.0871369	0.478872
ppa000823m	1630.8	1507	1754.61	0.219468	0.597049	1	ppa000823m	1434.76	1454.21	1415.3	-0.0391261	0.920124	1	ppa000823m	1267.41	1550.27	984.551	-0.654978	0.225097	0.738023
ppa000824m	1658.04	1495.78	1820.31	0.283285	0.51715	1	ppa000824m	1476.3	1443.45	1509.15	0.0642204	0.904876	1	ppa000824m	1826.54	1538.7	2114.38	0.458524	0.391314	0.911707
ppa000825m	1164.92	1013.54	1316.29	0.377068	0.403105	1	ppa000825m	984.529	978.073	990.984	0.01892	0.986955	1	ppa000825m	874.393	1042.63	706.154	-0.562174	0.27486	0.797685
ppa000826m	4026.8	3294.92	4758.68	0.530319	0.223524	1	ppa000826m	3244.99	3179.61	3310.37	0.058141	0.917219	1	ppa000826m	2756.11	3389.47	2122.74	-0.675132	0.224282	0.736401
ppa000827m	3485.31	3129.16	3841.45	0.295873	0.507865	1	ppa000827m	3162.79	3019.17	3306.41	0.131115	0.819005	1	ppa000827m	2967.17	3219.16	2715.17	-0.245643	0.664748	1
ppa000828m	4111.58	1447.2	6775.95	2.22716	3.51526e-07	0.00034868	ppa000828m	1936.1	1397.59	2474.6	0.824258	0.153611	1	ppa000828m	1333.97	1488.29	1179.65	-0.335294	0.606754	1
ppa000829m	385.209	324.793	445.626	0.456312	0.312613	1	ppa000829m	361.36	313.434	409.285	0.384944	0.449585	1	ppa000829m	344.179	334.11	354.248	0.0844341	0.886948	1
ppa000830m	4702.4	3955.82	5448.97	0.462007	0.314039	1	ppa000830m	4284.26	3816.45	4752.08	0.316328	0.535628	1	ppa000830m	4009.36	4069.73	3949	-0.0434461	0.887808	1
ppa000831m	7.67912	9.15547	6.20277	-0.561721	0.694065	1	ppa000831m	6.86681	8.83399	4.89964	-0.85039	0.572795	1	ppa000831m	10.0017	9.41865	10.5848	0.168396	0.951088	1
ppa000832m	1918.81	1796.93	2040.69	0.183519	0.646315	1	ppa000832m	1861.21	1734.31	1988.12	0.197045	0.674693	1	ppa000832m	2102.54	1848.39	2356.69	0.350496	0.538763	1
ppa000833m	9893.52	8427.19	11359.8	0.43082	0.332614	1	ppa000833m	8349.86	8130.85	8568.87	0.0756988	0.907968	1	ppa000833m	7242.91	8669.62	5816.21	-0.575889	0.269909	0.792816
ppa000834m	365.883	413.362	318.404	-0.376545	0.444936	1	ppa000834m	355.38	399.055	311.705	-0.356405	0.499923	1	ppa000834m	349.437	425.157	273.718	-0.635308	0.265445	0.78673
ppa000835m	1671.07	1693.98	1648.17	-0.0395475	0.983998	1	ppa000835m	1706.35	1635.5	1777.2	0.119871	0.758963	1	ppa000835m	1983.23	1742.25	2224.21	0.352344	0.507725	0.984666
ppa000836m	57.5454	60.7859	54.3049	-0.162654	0.803235	1	ppa000836m	82.381	58.6565	106.105	0.855134	0.154652	1	ppa000836m	256.013	62.5311	449.496	2.84566	0.119639	0.552886
ppa000837m	111.222	63.3364	159.107	1.32889	0.148979	1	ppa000837m	62.117	61.1278	63.1061	0.0459528	0.952382	1	ppa000837m	50.5201	65.1507	35.8896	-0.860217	0.317864	0.847018
ppa000838m	483.546	434.245	532.847	0.29521	0.580791	1	ppa000838m	311.726	418.874	204.577	-1.03387	0.0717347	1	ppa000838m	267.25	446.78	87.7209	-2.34857	0.00368334	0.0786841
ppa000839m	148.074	41.9169	254.231	2.60053	0.287493	1	ppa000839m	157.768	40.4893	275.047	2.76406	0.117876	1	ppa000839m	57.2994	43.1033	71.4956	0.730056	0.283375	0.80653
ppa000840m	247.781	232.954	262.607	0.172862	0.698126	1	ppa000840m	233.488	224.814	242.161	0.107234	0.842589	1	ppa000840m	282.05	239.634	324.466	0.437239	0.440447	0.94461
ppa000841m	7949.79	7204.87	8694.71	0.271164	0.50459	1	ppa000841m	6658.7	6954.06	6363.33	-0.128074	0.788692	1	ppa000841m	5950.1	7411.07	4489.12	-0.723249	0.18033	0.67086
ppa000842m	5130.83	4238.13	6023.53	0.507183	0.246986	1	ppa000842m	4342.31	4089.27	4595.35	0.168329	0.748176	1	ppa000842m	4756.04	4359.97	5152.1	0.240843	0.703696	1
ppa000843m	5938.11	5171.27	6704.95	0.374708	0.390133	1	ppa000843m	5511.03	4990.76	6031.31	0.273214	0.562671	1	ppa000843m	6326.44	5319.48	7333.4	0.463197	0.385283	0.907813
ppa000844m	308.896	258.99	358.801	0.470288	0.338137	1	ppa000844m	292.804	249.868	335.74	0.426182	0.426954	1	ppa000844m	235.877	266.447	205.308	-0.376059	0.513238	0.988446
ppa000845m	1770.73	1262.79	2278.67	0.851572	0.0646025	1	ppa000845m	1259.52	1218.01	1301.03	0.0951341	0.926852	1	ppa000845m	1149.72	1299.28	1000.15	-0.377492	0.472506	0.965757
ppa000846m	3148.65	2631.96	3665.33	0.477806	0.271998	1	ppa000846m	2455.22	2539.54	2370.91	-0.0991266	0.801348	1	ppa000846m	2286.12	2707.62	1864.61	-0.538149	0.322638	0.849846
ppa000847m	702.006	547.349	856.663	0.646267	0.529027	1	ppa000847m	503.805	527.699	479.91	-0.136951	0.837236	1	ppa000847m	437.578	563.264	311.892	-0.852766	0.422547	0.933471
ppa000848m	3059.28	3182.56	2936	-0.116334	0.802835	1	ppa000848m	2887.38	3071.46	2703.3	-0.184203	0.693431	1	ppa000848m	3005.93	3273.77	2738.09	-0.257783	0.6512	1
ppa000849m	1378.56	1270.15	1486.97	0.227372	0.611774	1	ppa000849m	1161.66	1225.52	1097.81	-0.158773	0.708848	1	ppa000849m	1139.7	1306.67	972.723	-0.425799	0.415988	0.928482
ppa000850m	2628.31	2394.4	2862.21	0.257463	0.540475	1	ppa000850m	1971.94	2310.82	1633.05	-0.500841	0.285774	1	ppa000850m	1706.82	2463.02	950.61	-1.3735	0.0114413	0.157843
ppa000851m	4621.96	4101.66	5142.26	0.326195	0.394704	1	ppa000851m	3909.24	3960.81	3857.67	-0.0380684	0.99993	1	ppa000851m	3555.29	4218.24	2892.34	-0.544403	0.375509	0.901624
ppa000852m	5133.02	4563.89	5702.14	0.321239	0.455913	1	ppa000852m	3683.01	4403.35	2962.67	-0.571701	0.207424	1	ppa000852m	3906.87	4695.21	3118.53	-0.590322	0.253977	0.770576
ppa000853m	1549.77	1640.26	1459.29	-0.168659	0.722913	1	ppa000853m	2172.57	1581.84	2763.3	0.804792	0.505167	1	ppa000853m	11553.4	1687.76	21419	3.66571	0.00968989	0.143456
ppa000854m	1391.76	1031.99	1751.52	0.763173	0.14142	1	ppa000854m	1175.84	995.636	1356.04	0.445706	0.452639	1	ppa000854m	2121.31	1061.71	3180.9	1.58304	0.00600399	0.108682
ppa000855m	6732.15	6091.36	7372.93	0.275474	0.490451	1	ppa000855m	5374.15	5879.04	4869.26	-0.271879	0.559255	1	ppa000855m	4486.49	6265.81	2707.18	-1.21071	0.0237561	0.242414
ppa000856m	4859.5	3168.05	6550.96	1.04811	0.0129044	0.617929	ppa000856m	4539.18	3058.48	6019.88	0.976919	0.107815	1	ppa000856m	3139.05	3258.42	3019.68	-0.109778	0.898866	1
ppa000858m	4154.12	3558.76	4749.49	0.416396	0.335037	1	ppa000858m	3608.08	3433.9	3782.27	0.139404	0.790121	1	ppa000858m	4471.18	3661.02	5281.33	0.528656	0.352444	0.881957
ppa000859m	650.195	623.902	676.488	0.116743	0.745284	1	ppa000859m	542.432	602.483	482.38	-0.320751	0.623812	1	ppa000859m	474.929	641.633	308.225	-1.05776	0.134229	0.583836
ppa000860m	1.7756	2.07667	1.47452	-0.494031	0.967022	1	ppa000860m	1.73908	2.00459	1.47356	-0.443996	0.992459	1	ppa000860m	2.61566	2.13602	3.09529	0.535149	0.898449	1
ppa000861m	2616.15	2167.64	3064.66	0.499602	0.261989	1	ppa000861m	1997.49	2091.34	1903.65	-0.135658	0.737238	1	ppa000861m	2132.66	2230.02	2035.3	-0.131816	0.772656	1
ppa000862m	18765.8	16814.7	20717	0.301094	0.502403	1	ppa000862m	18284.4	16225.8	20343.1	0.326253	0.499659	1	ppa000862m	17508.4	17297.4	17719.4	0.0347785	0.932449	1
ppa000863m	145.733	175.77	115.695	-0.603357	0.23755	1	ppa000863m	166.742	169.704	163.78	-0.0512608	0.969322	1	ppa000863m	248.896	180.778	317.014	0.810329	0.169384	0.651676
ppa000864m	4279.42	3624.49	4934.36	0.445087	0.324262	1	ppa000864m	3623.06	3497.01	3749.11	0.100422	0.866436	1	ppa000864m	3683.68	3728.76	3638.6	-0.0353124	0.904061	1
ppa000865m	176.124	188.609	163.64	-0.204876	0.745142	1	ppa000865m	193.807	182.105	205.51	0.174439	0.804427	1	ppa000865m	203.201	193.981	212.421	0.131008	0.801707	1
ppa000866m	935.063	664.053	1206.07	0.860944	0.134978	1	ppa000866m	841.338	640.953	1041.72	0.700682	0.14194	1	ppa000866m	1009.89	683.052	1336.73	0.96864	0.0845856	0.47226
ppa000867m	4875.58	4330.29	5420.87	0.324061	0.458892	1	ppa000867m	4177.8	4178.42	4177.18	-0.000428139	0.976347	1	ppa000867m	4314.97	4454.7	4175.24	-0.0934667	0.854393	1
ppa000868m	2338.67	1961.79	2715.54	0.469067	0.291517	1	ppa000868m	1886.15	1892.79	1879.51	-0.0101583	0.944722	1	ppa000868m	1780.86	2018.24	1543.48	-0.386909	0.445409	0.946124
ppa000869m	3623.94	3340.42	3907.47	0.226205	0.55622	1	ppa000869m	2682.12	3224.44	2139.81	-0.591565	0.216636	1	ppa000869m	2474.99	3435.89	1514.08	-1.18224	0.0277453	0.262857
ppa000870m	678.692	598.057	759.327	0.344439	0.450972	1	ppa000870m	674.425	577.175	771.674	0.418983	0.390191	1	ppa000870m	584.817	615.199	554.436	-0.150032	0.805783	1
ppa000871m	0.471777	0.943555	0	-Inf	0.81312	1	ppa000871m	0.454484	0.908968	0	-Inf	0.832186	1	ppa000871m	1.5652	0.971288	2.15911	1.15246	0.856486	1
ppa000872m	4.42732	3.68157	5.17306	0.490696	0.816514	1	ppa000872m	4.47031	3.55469	5.38593	0.599471	0.779602	1	ppa000872m	5.04894	3.7864	6.31148	0.737152	0.719736	1
ppa000873m	1088.92	1134.92	1042.91	-0.121969	0.741559	1	ppa000873m	1125.56	1095.15	1155.98	0.0779842	0.889765	1	ppa000873m	1079.21	1167.51	990.904	-0.236615	0.636864	1
ppa000874m	1184.69	1104.15	1265.23	0.196463	0.647997	1	ppa000874m	1288.46	1065.48	1511.45	0.504428	0.29764	1	ppa000874m	1385.44	1135.85	1635.03	0.525541	0.345912	0.875105
ppa000875m	3263.65	2869.17	3658.13	0.350472	0.424051	1	ppa000875m	2649.07	2768.48	2529.66	-0.13015	0.754859	1	ppa000875m	2204.48	2951.62	1457.34	-1.01817	0.0563555	0.384174
ppa000876m	1.20904	0.943555	1.47452	0.644066	1	1	ppa000876m	2.17487	0.908968	3.44076	1.92043	0.588985	1	ppa000876m	0.485644	0.971288	0	-Inf	0.844076	1
ppa000877m	5401.64	5284.5	5518.78	0.0625834	0.876684	1	ppa000877m	5645.49	5100.27	6190.7	0.279528	0.549821	1	ppa000877m	5447.34	5435.85	5458.82	0.00608485	0.990205	1
ppa000878m	13262.8	10712.7	15812.9	0.561775	0.194748	1	ppa000878m	10833	10337	11328.9	0.132195	0.804257	1	ppa000878m	9115.89	11020.5	7211.27	-0.611868	0.256845	0.774033
ppa000879m	2872.52	2851.76	2893.28	0.020857	0.947355	1	ppa000879m	2752.52	2752.36	2752.68	0.000167188	0.998415	1	ppa000879m	2868.31	2933.42	2803.19	-0.0655164	0.893022	1
ppa000880m	19771.7	16569	22974.5	0.471548	0.250633	1	ppa000880m	15322.1	15991.7	14652.5	-0.126171	0.788774	1	ppa000880m	13211.4	17043.4	9379.45	-0.861635	0.10605	0.524956
ppa000881m	3333.82	3137.35	3530.29	0.170239	0.681382	1	ppa000881m	2985.35	3027.85	2942.85	-0.0410829	0.929194	1	ppa000881m	3507.35	3227.26	3787.43	0.23091	0.671501	1
ppa000882m	82.3927	81.2704	83.515	0.039306	0.957291	1	ppa000882m	87.3917	78.4346	96.3487	0.296776	0.695193	1	ppa000882m	73.1687	83.5991	62.7382	-0.414143	0.570162	1
ppa000883m	160.049	91.8412	228.256	1.31344	0.0101341	0.551155	ppa000883m	163.927	88.632	239.221	1.43245	0.00837248	0.979205	ppa000883m	497.673	94.4747	900.87	3.25332	0.0571426	0.386458
ppa000884m	239.016	175.281	302.752	0.788467	0.0924015	1	ppa000884m	151.937	169.152	134.722	-0.328342	0.53561	1	ppa000884m	132.296	180.309	84.2844	-1.09713	0.0972267	0.505523
ppa000885m	783.026	676.262	889.791	0.395884	0.37599	1	ppa000885m	661.607	652.441	670.773	0.039976	0.977273	1	ppa000885m	727.434	695.733	759.135	0.125822	0.883035	1
ppa000886m	4114.34	3422.4	4806.28	0.489912	0.260984	1	ppa000886m	3437.8	3302.45	3573.14	0.113654	0.830076	1	ppa000886m	3328.97	3520.69	3137.25	-0.166355	0.753187	1
ppa000887m	4287.45	3663.59	4911.32	0.422852	0.342072	1	ppa000887m	3613.66	3534.87	3692.45	0.0629205	0.925237	1	ppa000887m	3625.56	3768.93	3482.18	-0.114163	0.824854	1
ppa000888m	4592.91	4560.6	4625.22	0.0202986	0.974322	1	ppa000888m	3858.91	4399.33	3318.49	-0.406758	0.423754	1	ppa000888m	5038.69	4692.17	5385.21	0.198746	0.808033	1
ppa000889m	27.4817	23.1299	31.8334	0.460783	0.493889	1	ppa000889m	22.6983	22.3426	23.054	0.0452213	0.926405	1	ppa000889m	22.9675	23.7844	22.1506	-0.102666	1	1
ppa000890m	5268.48	5599.28	4937.67	-0.181409	0.633929	1	ppa000890m	5497.27	5402.66	5591.87	0.049661	0.944163	1	ppa000890m	6566.98	5760.24	7373.72	0.356265	0.599468	1
ppa000891m	0	0	0	NA	NA	NA	ppa000891m	0.246818	0	0.493636	Inf	1	1	ppa000891m	0	0	0	NA	NA	NA
ppa000892m	18603.3	19200	18006.6	-0.092582	0.943801	1	ppa000892m	16730.3	18540.1	14920.5	-0.31336	0.690217	1	ppa000892m	14597.1	19745.9	9448.25	-1.06343	0.0982543	0.50773
ppa000894m	5760.69	4915.99	6605.39	0.42616	0.324218	1	ppa000894m	5128.97	4744.16	5513.77	0.216888	0.652497	1	ppa000894m	5321.88	5056.98	5586.79	0.143743	0.79883	1
ppa000895m	336.023	376.145	295.902	-0.34617	0.805897	1	ppa000895m	975.681	363.454	1587.91	2.12728	9.46069e-06	0.033278	ppa000895m	4796.26	386.741	9205.78	4.5731	0.00030221	0.0146646
ppa000896m	0.56656	1.13312	0	-Inf	0.792522	1	ppa000896m	0.794628	1.09562	0.493636	-1.15023	0.994151	1	ppa000896m	0.582367	1.16473	0	-Inf	0.825935	1
ppa000897m	2965.86	2939.37	2992.36	0.0257743	0.952871	1	ppa000897m	2907.69	2837.02	2978.37	0.0701434	0.873082	1	ppa000897m	3378.3	3023.51	3733.1	0.304152	0.569482	1
ppa000898m	3725.08	3626.28	3823.87	0.0765435	0.857677	1	ppa000898m	3702.39	3499.2	3905.57	0.158506	0.754834	1	ppa000898m	3739.88	3730.42	3749.34	0.0073021	0.993418	1
ppa000899m	11031	11209.1	10853	-0.0465731	0.927309	1	ppa000899m	10487	10817.4	10156.5	-0.0909538	0.835514	1	ppa000899m	10208.5	11530.5	8886.57	-0.375753	0.450427	0.948675
ppa000901m	962.928	639.311	1286.54	1.00891	0.0303309	0.930474	ppa000901m	585.83	616.57	555.09	-0.151544	0.746273	1	ppa000901m	518.411	657.811	379.012	-0.795429	0.271801	0.793956
ppa000902m	853.207	697.88	1008.53	0.53121	0.256608	1	ppa000902m	764.066	673.315	854.817	0.344334	0.504194	1	ppa000902m	699.481	717.966	680.996	-0.0762688	0.837414	1
ppa000903m	7908.23	7795.5	8020.97	0.0411355	0.90655	1	ppa000903m	8099.84	7524.61	8675.07	0.205258	0.646094	1	ppa000903m	10569.3	8018.39	13120.2	0.710401	0.174714	0.661655
ppa000904m	133.55	85.9689	181.131	1.07514	0.253361	1	ppa000904m	74.2516	82.8701	65.6331	-0.336428	0.706076	1	ppa000904m	73.1222	88.4738	57.7706	-0.614915	0.568831	1
ppa000905m	2489.36	2291.24	2687.48	0.230125	0.581793	1	ppa000905m	2283.61	2211.28	2355.95	0.0914216	0.853916	1	ppa000905m	1990.32	2356.89	1623.74	-0.537568	0.333186	0.862748
ppa000906m	14.2058	16.8956	11.5159	-0.553017	0.582823	1	ppa000906m	15.7485	16.3045	15.1925	-0.101909	0.943727	1	ppa000906m	15.772	17.3804	14.1637	-0.295266	0.78723	1
ppa000907m	2473.23	2070.87	2875.58	0.473614	0.278298	1	ppa000907m	2147.6	1998.34	2296.86	0.200855	0.687451	1	ppa000907m	1923.19	2130.33	1716.05	-0.311983	0.547407	1
ppa000908m	648.108	606.424	689.793	0.185836	0.684563	1	ppa000908m	513.874	585.093	442.655	-0.402481	0.385729	1	ppa000908m	511.404	623.872	398.935	-0.645096	0.237581	0.752224
ppa000909m	1285.36	1244.84	1325.87	0.0909729	0.792842	1	ppa000909m	1238.19	1201.5	1274.87	0.0855176	0.850201	1	ppa000909m	1614.2	1280.48	1947.92	0.605259	0.281568	0.805696
ppa000910m	4616.1	6327.85	2904.36	-1.12349	0.0123259	0.602696	ppa000910m	8762.63	6108.33	11416.9	0.902324	0.311447	1	ppa000910m	64315.5	6508.63	122122	4.22983	4.06742e-11	3.47813e-08
ppa000911m	10054.7	8494.31	11615.1	0.451432	0.294397	1	ppa000911m	8987.57	8197.44	9777.69	0.254321	0.595508	1	ppa000911m	8365.25	8737.9	7992.61	-0.128621	0.817153	1
ppa000912m	3252.76	2983.36	3522.15	0.239518	0.585335	1	ppa000912m	2893.95	2879.05	2908.84	0.0148525	0.986568	1	ppa000912m	2612.21	3068.94	2155.48	-0.509728	0.334989	0.864012
ppa000913m	355.595	256.247	454.943	0.828152	0.45292	1	ppa000913m	373.115	247.639	498.592	1.00962	0.453186	1	ppa000913m	286.713	263.45	309.975	0.234625	0.748828	1
ppa000914m	7384.81	6055.4	8714.22	0.52515	0.218356	1	ppa000914m	6017.05	5844.31	6189.8	0.0828611	0.857941	1	ppa000914m	5952.98	6228.82	5677.13	-0.133797	0.82571	1
ppa000916m	247.71	253.26	242.16	-0.064657	0.98994	1	ppa000916m	223.393	244.466	202.32	-0.272993	0.610187	1	ppa000916m	208.857	260.498	157.217	-0.728517	0.24341	0.759876
ppa000917m	974.877	812.097	1137.66	0.486342	0.275468	1	ppa000917m	743.176	783.567	702.786	-0.156972	0.716308	1	ppa000917m	728.168	835.447	620.89	-0.428211	0.405617	0.92268
ppa000918m	1243.25	1058.25	1428.25	0.432574	0.502211	1	ppa000918m	1041.48	1020.58	1062.38	0.0579125	0.994068	1	ppa000918m	969.184	1088.88	849.49	-0.358174	0.5595	1
ppa000919m	1545.31	1260.05	1830.57	0.538816	0.229877	1	ppa000919m	1346.81	1215.77	1477.86	0.281642	0.580423	1	ppa000919m	1355.4	1296.29	1414.52	0.12593	0.829034	1
ppa000920m	1392.51	1072.04	1712.98	0.676154	0.125049	1	ppa000920m	1095.07	1034.38	1155.75	0.160063	0.765718	1	ppa000920m	1103.23	1102.86	1103.61	0.000977581	0.979196	1
ppa000921m	12549	13185	11913	-0.146357	0.724578	1	ppa000921m	14492.3	12726.6	16258	0.353297	0.436873	1	ppa000921m	16475.2	13562	19388.4	0.515622	0.3585	0.888036
ppa000922m	2732.92	2376.75	3089.09	0.378192	0.377851	1	ppa000922m	2343.34	2293.78	2392.9	0.0610321	0.903394	1	ppa000922m	2033.53	2444.87	1622.19	-0.591812	0.268685	0.790306
ppa000923m	16479.9	15137.4	17822.3	0.23556	0.56344	1	ppa000923m	15989.6	14613.7	17365.4	0.248895	0.565464	1	ppa000923m	14383.2	15569.3	13197.1	-0.238487	0.736632	1
ppa000924m	39344.1	38768.9	39919.3	0.0421872	0.940239	1	ppa000924m	31446.3	37406	25486.5	-0.553537	0.219218	1	ppa000924m	29154.2	39883.9	18424.4	-1.11419	0.0316236	0.281923
ppa000925m	3.66964	4.53034	2.80893	-0.689599	0.778807	1	ppa000925m	4.87813	4.37033	5.38593	0.301452	0.938241	1	ppa000925m	7.17724	4.66097	9.69352	1.05639	0.524532	0.992428
ppa000926m	2935.21	2471.95	3398.47	0.459233	0.311969	1	ppa000926m	2430.29	2385.04	2475.54	0.053726	0.943864	1	ppa000926m	2369.76	2543.06	2196.46	-0.211383	0.683418	1
ppa000927m	1667.15	1859.33	1474.97	-0.334093	0.728634	1	ppa000927m	1911.74	1795.88	2027.59	0.175073	0.740811	1	ppa000927m	3012.11	1912	4112.22	1.10483	0.0721977	0.436201
ppa000928m	7787.4	6298.58	9276.23	0.558513	0.205032	1	ppa000928m	6644.67	6077.8	7211.54	0.246756	0.617983	1	ppa000928m	6780.71	6479.47	7081.96	0.128273	0.801431	1
ppa000929m	909.52	633.27	1185.77	0.904932	0.0393394	1	ppa000929m	701.73	611.184	792.275	0.374394	0.438658	1	ppa000929m	669.983	651.41	688.555	0.0800055	0.896902	1
ppa000930m	2071.99	2030.82	2113.17	0.0573513	0.887792	1	ppa000930m	1771.81	1959.96	1583.66	-0.307563	0.515581	1	ppa000930m	1984.17	2089.01	1879.33	-0.152602	0.75934	1
ppa000931m	20134.2	21527	18741.3	-0.199927	0.669035	1	ppa000931m	20187.4	20777.2	19597.7	-0.0843162	0.857998	1	ppa000931m	24010.1	22143.3	25876.8	0.224791	0.679336	1
ppa000932m	16392	14504.6	18279.4	0.333707	0.438674	1	ppa000932m	14752	13997.6	15506.4	0.147685	0.762378	1	ppa000932m	14261	14920.6	13601.5	-0.133547	0.811745	1
ppa000933m	5041.9	4287.08	5796.72	0.435239	0.326333	1	ppa000933m	4548.36	4136.83	4959.9	0.261787	0.595446	1	ppa000933m	3886.99	4410.2	3363.77	-0.390768	0.465298	0.960834
ppa000934m	5257.44	4451.29	6063.58	0.445947	0.301405	1	ppa000934m	4414.94	4296.04	4533.85	0.0777282	0.87244	1	ppa000934m	4282.52	4578.81	3986.24	-0.199945	0.701966	1
ppa000935m	1550.07	1333.65	1766.49	0.405502	0.35305	1	ppa000935m	1382.67	1287.16	1478.19	0.199643	0.672557	1	ppa000935m	1588.83	1371.85	1805.8	0.396513	0.487343	0.974774
ppa000936m	1039.26	905.106	1173.41	0.374544	0.441523	1	ppa000936m	927.244	873.048	981.441	0.16884	0.787388	1	ppa000936m	1095.15	931.24	1259.07	0.435131	0.448997	0.947713
ppa000937m	860.658	1048.62	672.694	-0.640473	0.137994	1	ppa000937m	1752.77	1011.76	2493.79	1.30148	0.104494	1	ppa000937m	4968.47	1078.78	8858.15	3.0376	0.000166556	0.0095974
ppa000938m	2222.05	1993.48	2450.62	0.297856	0.494682	1	ppa000938m	1967.55	1923.67	2011.42	0.0643477	0.908967	1	ppa000938m	2499.07	2050.7	2947.43	0.523338	0.359096	0.888391
ppa000939m	4268.15	3486.42	5049.88	0.5345	0.242545	1	ppa000939m	3794.47	3363.92	4225.03	0.328819	0.507053	1	ppa000939m	4130.37	3586.68	4674.06	0.382026	0.509276	0.985811
ppa000940m	546.223	586.673	505.773	-0.214068	0.668922	1	ppa000940m	527.795	566.369	489.222	-0.211253	0.699767	1	ppa000940m	662.769	603.414	722.124	0.259098	0.60206	1
ppa000941m	68.0252	97.804	38.2464	-1.35457	0.138584	1	ppa000941m	437.076	94.463	779.689	3.04508	0.161897	1	ppa000941m	2157.44	100.576	4214.3	5.38893	0.0148995	0.185022
ppa000942m	88.9087	91.2832	86.5341	-0.0770799	0.935807	1	ppa000942m	81.4843	88.1328	74.8359	-0.235949	0.736066	1	ppa000942m	79.0885	93.8842	64.2928	-0.546225	0.483804	0.971791
ppa000943m	0	0	0	NA	NA	NA	ppa000943m	0.246818	0	0.493636	Inf	1	1	ppa000943m	1.46473	0	2.92945	Inf	0.446596	0.946124
ppa000944m	5884.21	5311.08	6457.33	0.281931	0.677052	1	ppa000944m	7942.32	5128.89	10755.8	1.06839	0.0189806	1	ppa000944m	5922.01	5461.96	6382.07	0.224607	0.600018	1
ppa000945m	0	0	0	NA	NA	NA	ppa000945m	0	0	0	NA	NA	NA	ppa000945m	0	0	0	NA	NA	NA
ppa000946m	157.403	123.164	191.642	0.637834	0.474043	1	ppa000946m	239.822	118.79	360.853	1.60299	0.142585	1	ppa000946m	240.365	126.725	354.006	1.48208	0.0198128	0.219347
ppa000947m	2825.64	2325.42	3325.86	0.516238	0.245111	1	ppa000947m	2347.96	2243.42	2452.51	0.128558	0.832656	1	ppa000947m	2443.29	2392.41	2494.17	0.0600976	0.973017	1
ppa000948m	7619.01	7229.83	8008.19	0.147515	0.793717	1	ppa000948m	10168	6984.13	13351.9	0.934892	0.106453	1	ppa000948m	11439.1	7434.24	15443.9	1.05478	0.135413	0.585768
ppa000949m	7852.63	7460.31	8244.95	0.144275	0.71328	1	ppa000949m	7637.84	7201.55	8074.13	0.165	0.699919	1	ppa000949m	10208.3	7673.42	12743.3	0.731792	0.17253	0.657132
ppa000950m	5203.82	4620.68	5786.96	0.324701	0.49675	1	ppa000950m	5358.48	4457.09	6259.87	0.490031	0.335065	1	ppa000950m	11347.8	4754.07	17941.5	1.91607	0.0114158	0.157652
ppa000951m	123.794	143.657	103.93	-0.467008	0.377208	1	ppa000951m	138.349	138.617	138.082	-0.00558241	0.977362	1	ppa000951m	129.595	147.785	111.406	-0.407671	0.49359	0.976689
ppa000952m	4888.32	4623.9	5152.75	0.156232	0.724272	1	ppa000952m	4307.29	4462	4152.57	-0.103686	0.809665	1	ppa000952m	4367.35	4756.62	3978.08	-0.257864	0.608239	1
ppa000953m	4261.51	5052.33	3470.7	-0.541722	0.242485	1	ppa000953m	4227.54	4877.67	3577.41	-0.447276	0.366838	1	ppa000953m	3807.99	5196.41	2419.58	-1.10276	0.0506882	0.363602
ppa000954m	3475.81	4186.54	2765.08	-0.598436	0.30067	1	ppa000954m	3909.04	4041.91	3776.16	-0.0981179	0.876328	1	ppa000954m	6090.93	4305.89	7875.96	0.871147	0.112473	0.538193
ppa000955m	6254.6	6245.66	6263.54	0.00412384	0.989105	1	ppa000955m	6518.74	6027.79	7009.7	0.217723	0.641975	1	ppa000955m	8720.49	6424.59	11016.4	0.777973	0.155884	0.62704
ppa000956m	5298.75	5922.83	4674.66	-0.341426	0.419095	1	ppa000956m	5257.33	5714.4	4800.26	-0.251492	0.555607	1	ppa000956m	6152.33	6093.28	6211.38	0.0276935	0.982113	1
ppa000957m	925.12	961.481	888.759	-0.113467	0.787052	1	ppa000957m	907.341	928.015	886.668	-0.065753	0.903398	1	ppa000957m	1433.82	988.997	1878.65	0.925658	0.0947309	0.499662
ppa000958m	442.462	458.992	425.932	-0.107847	0.920266	1	ppa000958m	449.151	443.281	455.021	0.0377125	0.918149	1	ppa000958m	716.406	472.016	960.796	1.02539	0.109271	0.531732
ppa000959m	580.932	596.292	565.573	-0.0763072	0.928919	1	ppa000959m	590.473	575.609	605.338	0.0726527	0.858473	1	ppa000959m	899.942	613.327	1186.56	0.952055	0.0911528	0.490477
ppa000960m	7426.98	6179.27	8674.68	0.489375	0.252607	1	ppa000960m	5895.01	5963.12	5826.9	-0.0333388	0.929727	1	ppa000960m	6191.92	6356.55	6027.29	-0.0767356	0.865437	1
ppa000961m	4960.94	3573.02	6348.86	0.829355	0.243046	1	ppa000961m	3122.22	3448.1	2796.34	-0.302263	0.571773	1	ppa000961m	2305.4	3675.5	935.313	-1.97442	0.000597815	0.0235695
ppa000962m	2769.07	2397.05	3141.08	0.389999	0.396027	1	ppa000962m	2422.38	2312.53	2532.22	0.130931	0.829042	1	ppa000962m	2205.78	2466.11	1945.46	-0.342127	0.493646	0.976689
ppa000963m	1842.49	1989.42	1695.56	-0.230588	0.634518	1	ppa000963m	1959.83	1920.22	1999.44	0.0583229	0.893476	1	ppa000963m	2096.58	2046.34	2146.81	0.0691518	0.94747	1
ppa000964m	564.655	311.327	817.982	1.39364	0.0102204	0.552851	ppa000964m	520.131	300.586	739.676	1.29911	0.0074262	0.91655	ppa000964m	301.598	320.196	283	-0.17815	0.770963	1
ppa000965m	0.222402	0	0.444804	Inf	1	1	ppa000965m	0	0	0	NA	NA	NA	ppa000965m	0.936184	0	1.87237	Inf	0.641439	1
ppa000966m	2465.74	2031.24	2900.23	0.513811	0.233189	1	ppa000966m	2090.47	1960.12	2220.82	0.180148	0.720088	1	ppa000966m	2128.29	2089.54	2167.04	0.0525413	0.960556	1
ppa000967m	2044.74	1748.77	2340.71	0.420607	0.329211	1	ppa000967m	2227.27	1688.6	2765.95	0.711947	0.114307	1	ppa000967m	1447.28	1798.52	1096.03	-0.714522	0.234387	0.748539
ppa000968m	35636.9	42384.9	28888.8	-0.55304	0.298176	1	ppa000968m	36313.7	40920.3	31707.2	-0.368005	0.514308	1	ppa000968m	61712.1	43593.4	79830.7	0.872834	0.358552	0.888036
ppa000969m	0.28328	0.56656	0	-Inf	0.990599	1	ppa000969m	0.273905	0.54781	0	-Inf	0.995156	1	ppa000969m	0.555455	0.582367	0.528542	-0.139911	1	1
ppa000970m	1094.43	1208.51	980.351	-0.301859	0.563895	1	ppa000970m	1656.74	1166.91	2146.57	0.879344	0.340719	1	ppa000970m	1630.9	1242.9	2018.89	0.699853	0.175654	0.662996
ppa000971m	112.154	109.87	114.438	0.0587667	0.905993	1	ppa000971m	108.721	106.032	111.411	0.0713837	0.907784	1	ppa000971m	114.191	113.02	115.361	0.0295848	0.993765	1
ppa000972m	8339.19	8045.35	8633.03	0.101713	0.814571	1	ppa000972m	8187.42	7765.29	8609.55	0.148898	0.742804	1	ppa000972m	7698.73	8275.59	7121.86	-0.216608	0.713818	1
ppa000973m	2155.69	2589.77	1721.61	-0.58907	0.475105	1	ppa000973m	2143.91	2501.06	1786.76	-0.48519	0.474528	1	ppa000973m	3339.43	2663.28	4015.58	0.592403	0.274049	0.796983
ppa000974m	2196.19	1899.59	2492.79	0.392071	0.356589	1	ppa000974m	1961.4	1833.21	2089.59	0.188849	0.697309	1	ppa000974m	2009.86	1954.06	2065.66	0.0801244	0.894831	1
ppa000975m	249.547	309.261	189.834	-0.704084	0.277677	1	ppa000975m	308.994	298.643	319.345	0.0966944	0.788519	1	ppa000975m	264.953	318.05	211.857	-0.586163	0.411719	0.925038
ppa000976m	82.7671	51.0788	114.455	1.16399	0.0847286	1	ppa000976m	56.0706	49.3598	62.7815	0.347003	0.646559	1	ppa000976m	28.3341	52.5159	4.15238	-3.66074	0.122409	0.557968
ppa000977m	44600.2	42902.3	46298.1	0.109897	0.792717	1	ppa000977m	45048.4	41406.8	48690.1	0.233762	0.614273	1	ppa000977m	71346.4	44131	98561.8	1.15924	0.0356331	0.300848
ppa000979m	6718.99	6246.97	7191	0.203038	0.635809	1	ppa000979m	5967.83	6028.54	5907.12	-0.0293549	0.93966	1	ppa000979m	6335.75	6426.15	6245.35	-0.0411734	0.936275	1
ppa000980m	1253.87	1069.55	1438.19	0.42725	0.345332	1	ppa000980m	1103.35	1031.82	1174.87	0.187314	0.741897	1	ppa000980m	1034.54	1100.37	968.717	-0.183837	0.723487	1
ppa000981m	5753.7	3650.11	7857.29	1.10609	0.0156658	0.674212	ppa000981m	3102.31	3520.19	2684.44	-0.391033	0.535045	1	ppa000981m	2266.93	3755.77	778.092	-2.2711	0.0255576	0.250514
ppa000982m	2577.24	1950.26	3204.22	0.716305	0.0908689	1	ppa000982m	2143.04	1882.91	2403.18	0.351983	0.42364	1	ppa000982m	1900.03	2005.85	1794.22	-0.160856	0.808226	1
ppa000983m	2584.14	2120.65	3047.63	0.523182	0.209646	1	ppa000983m	2240.76	2046.98	2434.53	0.250143	0.579134	1	ppa000983m	2755.56	2181.28	3329.83	0.610276	0.246179	0.763372
ppa000984m	375.546	373.306	377.786	0.0172114	0.944818	1	ppa000984m	281.809	360.238	203.381	-0.824762	0.0988743	1	ppa000984m	356.738	384.021	329.454	-0.221106	0.71048	1
ppa000985m	162.119	161.604	162.634	0.00917281	0.941963	1	ppa000985m	149.407	155.997	142.818	-0.127335	0.834644	1	ppa000985m	142.907	166.221	119.593	-0.474969	0.416193	0.928552
ppa000986m	8053.37	5400.95	10705.8	0.987107	0.0214475	0.78792	ppa000986m	7170.24	5213.4	9127.07	0.807927	0.0819268	1	ppa000986m	4985.02	5555.32	4414.72	-0.331549	0.546506	1
ppa000987m	1224.03	1019.78	1428.28	0.486015	0.570484	1	ppa000987m	1354.38	985.471	1723.28	0.806275	0.23884	1	ppa000987m	1414.45	1048.47	1780.42	0.763933	0.399869	0.918393
ppa000988m	5622.72	4581.71	6663.73	0.540445	0.20561	1	ppa000988m	5591.57	4422.2	6760.93	0.612457	0.189344	1	ppa000988m	4566.82	4712.84	4420.8	-0.0922886	0.858192	1
ppa000989m	3506.93	3423.42	3590.43	0.0687205	0.846698	1	ppa000989m	3351.26	3304.23	3398.29	0.0404965	0.92358	1	ppa000989m	4227.58	3521.4	4933.76	0.486539	0.364133	0.891903
ppa000990m	7721.38	7077.9	8364.86	0.24102	0.546255	1	ppa000990m	6613.1	6831.89	6394.32	-0.0954926	0.850553	1	ppa000990m	6192.56	7280.31	5104.8	-0.512144	0.345058	0.874737
ppa000991m	278.17	286.857	269.483	-0.0901392	0.861313	1	ppa000991m	288.792	276.864	300.72	0.119242	0.810589	1	ppa000991m	262.577	295.069	230.084	-0.358893	0.576946	1
ppa000992m	7252.32	8299.17	6205.46	-0.419429	0.336424	1	ppa000992m	6755.48	8008.52	5502.44	-0.541463	0.238492	1	ppa000992m	7533.67	8537.42	6529.91	-0.386736	0.445634	0.946124
ppa000993m	109.921	110.717	109.125	-0.0208947	0.978907	1	ppa000993m	126.549	106.836	146.262	0.45316	0.700644	1	ppa000993m	96.9072	113.896	79.918	-0.511129	0.505156	0.982771
ppa000994m	1729.17	1530.38	1927.96	0.333186	0.444216	1	ppa000994m	1424.23	1476.66	1371.8	-0.106269	0.79554	1	ppa000994m	1302.69	1574.37	1031	-0.610724	0.244817	0.760769
ppa000995m	125.951	138.112	113.79	-0.279466	0.835548	1	ppa000995m	126.372	133.378	119.366	-0.160128	0.874887	1	ppa000995m	125.324	142.033	108.614	-0.387014	0.570122	1
ppa000996m	219.174	179.988	258.359	0.521477	0.314339	1	ppa000996m	198.7	173.636	223.764	0.36591	0.624031	1	ppa000996m	168.455	185.175	151.735	-0.287341	0.620165	1
ppa000997m	12608.7	9834.38	15383.1	0.645439	0.147396	1	ppa000997m	9823.53	9488.11	10159	0.0985586	0.877364	1	ppa000997m	8748.32	10117.5	7379.16	-0.45532	0.379942	0.901789
ppa000998m	11.2051	4.53034	17.8799	1.98065	0.470233	1	ppa000998m	6.83431	4.37033	9.29829	1.08922	0.488151	1	ppa000998m	2.79857	4.66097	0.936184	-2.31577	0.445665	0.946124
ppa000999m	463.052	524.205	401.898	-0.383301	0.452761	1	ppa000999m	520.907	506.166	535.649	0.0816765	0.847384	1	ppa000999m	696.165	539.12	853.21	0.662295	0.22406	0.736183
ppa001001m	2666.86	2420.52	2913.19	0.267283	0.538488	1	ppa001001m	2423.13	2335.9	2510.35	0.103914	0.835803	1	ppa001001m	2134.85	2489.95	1779.75	-0.484436	0.369775	0.897046
ppa001002m	5177.22	4730.6	5623.85	0.249536	0.552307	1	ppa001002m	4994.25	4565.62	5422.87	0.248246	0.59399	1	ppa001002m	7238.02	4866.11	9609.92	0.981756	0.0745759	0.443865
ppa001003m	702.438	568.367	836.509	0.557559	0.188777	1	ppa001003m	606.341	548.725	663.957	0.275007	0.537006	1	ppa001003m	788.775	584.573	992.978	0.764378	0.174639	0.661605
ppa001004m	193.784	171.69	215.878	0.330409	0.699484	1	ppa001004m	128.879	165.667	92.0911	-0.84715	0.117941	1	ppa001004m	147.276	176.623	117.928	-0.582765	0.340848	0.870671
ppa001005m	120.02	130.38	109.661	-0.249679	0.843343	1	ppa001005m	108.95	125.956	91.9442	-0.454089	0.697971	1	ppa001005m	114.649	134.064	95.235	-0.493352	0.642433	1
ppa001006m	13174.5	10650.3	15698.6	0.559741	0.2172	1	ppa001006m	11337.1	10275.8	12398.5	0.270923	0.593954	1	ppa001006m	10605.7	10956.7	10254.7	-0.0955299	0.873464	1
ppa001007m	734.05	607.718	860.382	0.501575	0.241886	1	ppa001007m	595.21	586.658	603.762	0.0414589	0.904771	1	ppa001007m	800.489	625.071	975.908	0.642726	0.26498	0.785897
ppa001008m	2411.7	1945.84	2877.56	0.564449	0.392327	1	ppa001008m	2184.98	1878.29	2491.68	0.407702	0.440964	1	ppa001008m	2107.89	2001.46	2214.32	0.145814	0.770737	1
ppa001009m	3271.61	2631.13	3912.1	0.572264	0.169438	1	ppa001009m	3345.51	2540.58	4150.43	0.708099	0.115878	1	ppa001009m	2089.09	2705.99	1472.2	-0.87818	0.141218	0.599237
ppa001010m	23480.6	27778.4	19182.8	-0.53415	0.240856	1	ppa001010m	31890	26818.6	36961.5	0.46279	0.298621	1	ppa001010m	25746.4	28570.3	22922.4	-0.317758	0.577934	1
ppa001012m	3019.01	2696.79	3341.23	0.309134	0.463921	1	ppa001012m	3035.1	2603.39	3466.81	0.413221	0.359864	1	ppa001012m	3482.81	2773.78	4191.85	0.595734	0.258822	0.777088
ppa001013m	2777.01	2084.47	3469.56	0.73507	0.100075	1	ppa001013m	2184.1	2011.04	2357.17	0.229117	0.668658	1	ppa001013m	1942.84	2144.49	1741.18	-0.300569	0.536131	0.999277
ppa001014m	195.516	129.392	261.641	1.01584	0.0468944	1	ppa001014m	180.252	124.792	235.713	0.917506	0.101595	1	ppa001014m	125.72	133.135	118.305	-0.170379	0.736684	1
ppa001015m	1884.16	1514.58	2253.74	0.573404	0.147309	1	ppa001015m	1522.85	1462.56	1583.15	0.114299	0.745886	1	ppa001015m	1183.16	1557.63	808.682	-0.94571	0.144892	0.605366
ppa001016m	4329.75	4086.85	4572.64	0.162036	0.712001	1	ppa001016m	4266.92	3943.45	4590.4	0.219161	0.664288	1	ppa001016m	4654.97	4204.29	5105.64	0.28023	0.627197	1
ppa001017m	126.194	123.952	128.437	0.0512782	0.845649	1	ppa001017m	167.545	119.707	215.383	0.847395	0.384675	1	ppa001017m	210.694	127.47	293.918	1.20525	0.0544806	0.37741
ppa001018m	1740.54	1834.64	1646.44	-0.156145	0.714778	1	ppa001018m	1530.34	1770.47	1290.22	-0.456519	0.327219	1	ppa001018m	1380.33	1887.27	873.39	-1.11161	0.0451353	0.342164
ppa001019m	1345.75	741.398	1950.1	1.39522	0.285193	1	ppa001019m	660.758	714.889	606.627	-0.236911	0.78164	1	ppa001019m	474.881	762.909	186.853	-2.02961	0.0917039	0.491833
ppa001020m	90.1672	100.357	79.9777	-0.327467	0.756052	1	ppa001020m	96.8136	96.9463	96.6808	-0.00395736	0.946234	1	ppa001020m	1120.35	103.194	2137.5	4.37249	0.0218741	0.230845
ppa001021m	0	0	0	NA	NA	NA	ppa001021m	0	0	0	NA	NA	NA	ppa001021m	4.46159	0	8.92317	Inf	0.0598927	0.396159
ppa001022m	0	0	0	NA	NA	NA	ppa001022m	0	0	0	NA	NA	NA	ppa001022m	0	0	0	NA	NA	NA
ppa001023m	63.7234	61.8327	65.6141	0.0856341	0.842246	1	ppa001023m	66.6524	59.7074	73.5974	0.301744	0.590929	1	ppa001023m	75.6683	63.591	87.7456	0.464504	0.515399	0.988931
ppa001024m	1698.97	2526.64	871.302	-1.53598	0.00121115	0.152899	ppa001024m	1970.81	2437.56	1504.07	-0.696568	0.181904	1	ppa001024m	1818.88	2599.43	1038.34	-1.32391	0.0182123	0.207982
ppa001025m	286.456	243.462	329.451	0.436367	0.303267	1	ppa001025m	302.109	235.1	369.117	0.6508	0.17035	1	ppa001025m	547.962	250.382	845.542	1.75575	0.0023293	0.0599176
ppa001026m	2275.67	2126.51	2424.82	0.18939	0.67384	1	ppa001026m	2195.87	2052.23	2339.51	0.189013	0.694401	1	ppa001026m	2227.66	2187.48	2267.84	0.0520522	0.918093	1
ppa001027m	6096.49	5845.46	6347.53	0.118879	0.820238	1	ppa001027m	5595.83	5639.84	5551.81	-0.0226975	0.924974	1	ppa001027m	7205.96	6013.64	8398.28	0.481856	0.383033	0.90557
ppa001028m	1323.61	1045.08	1602.14	0.61639	0.174814	1	ppa001028m	1337.97	1008.53	1667.41	0.725359	0.131064	1	ppa001028m	1557.14	1075.06	2039.23	0.923612	0.116133	0.545884
ppa001029m	1125.75	1302.4	949.105	-0.456531	0.689646	1	ppa001029m	1250.88	1258.27	1243.49	-0.0170408	0.94319	1	ppa001029m	4816.05	1339.17	8292.93	2.63055	0.0443003	0.338838
ppa001030m	184.39	189.27	179.509	-0.0763913	0.949493	1	ppa001030m	188.548	182.746	194.35	0.0888196	0.822055	1	ppa001030m	313.79	194.66	432.919	1.15314	0.0534782	0.373736
ppa001031m	1276	1071.2	1480.8	0.467149	0.651284	1	ppa001031m	1233.92	1033.2	1434.65	0.473588	0.671106	1	ppa001031m	1905	1102.16	2707.84	1.29681	0.275137	0.797685
ppa001032m	7256.63	6617.74	7895.52	0.254695	0.58155	1	ppa001032m	7074.92	6385.1	7764.73	0.282228	0.575317	1	ppa001032m	7096.5	6808.09	7384.91	0.117331	0.850273	1
ppa001033m	450.952	429.106	472.797	0.139886	0.801302	1	ppa001033m	397.92	414.608	381.233	-0.121074	0.971039	1	ppa001033m	386.689	441.203	332.175	-0.409499	0.74101	1
ppa001034m	3159.13	2756.32	3561.95	0.369925	0.417086	1	ppa001034m	2620.47	2659.32	2581.61	-0.0427881	0.88902	1	ppa001034m	2440.63	2835.64	2045.62	-0.471135	0.370964	0.897804
ppa001035m	4974.01	4336.5	5611.51	0.371858	0.371593	1	ppa001035m	4182.52	4185.21	4179.82	-0.00185916	0.992701	1	ppa001035m	4251.26	4460.75	4041.77	-0.142299	0.756718	1
ppa001036m	1739.74	1778.33	1701.14	-0.0640198	0.810857	1	ppa001036m	1647.77	1715.44	1580.1	-0.118565	0.745402	1	ppa001036m	1857.11	1829.64	1884.57	0.0426766	0.954255	1
ppa001037m	1977.56	1995.62	1959.5	-0.0263536	0.942831	1	ppa001037m	1972.55	1926.03	2019.07	0.068063	0.886287	1	ppa001037m	1745.29	2052.78	1437.81	-0.51371	0.351919	0.881261
ppa001038m	6571.21	5515.82	7626.61	0.467467	0.266494	1	ppa001038m	5089.31	5323.35	4855.26	-0.132787	0.772319	1	ppa001038m	4157.2	5673.86	2640.55	-1.1035	0.0467202	0.347041
ppa001039m	4695.44	4196.19	5194.7	0.30796	0.459669	1	ppa001039m	4204.02	4050	4358.05	0.105762	0.817676	1	ppa001039m	4312.94	4316.33	4309.55	-0.00226733	0.996838	1
ppa001040m	2482.44	2302.59	2662.28	0.209404	0.644528	1	ppa001040m	2288.66	2221.92	2355.4	0.0841659	0.877983	1	ppa001040m	2158.36	2368.71	1948.02	-0.282094	0.590713	1
ppa001041m	1344.61	830.063	1859.15	1.16335	0.0456796	1	ppa001041m	880.984	801.056	960.912	0.262501	0.591307	1	ppa001041m	653.567	853.865	453.268	-0.913644	0.100912	0.514623
ppa001042m	128.072	152.259	103.885	-0.551538	0.326538	1	ppa001042m	129.064	146.976	111.152	-0.403047	0.481812	1	ppa001042m	141.046	156.609	125.483	-0.319675	0.55716	1
ppa001043m	1527.26	1104.86	1949.66	0.819363	0.068957	1	ppa001043m	1007.83	1065.92	949.742	-0.166495	0.686191	1	ppa001043m	899.836	1136.67	662.997	-0.777746	0.136279	0.587999
ppa001044m	2915.09	2508.69	3321.49	0.404895	0.351257	1	ppa001044m	2668.67	2421.02	2916.31	0.268527	0.575927	1	ppa001044m	2442.13	2580.63	2303.62	-0.163816	0.781981	1
ppa001045m	3533.4	3248.15	3818.66	0.233449	0.581913	1	ppa001045m	3782.72	3134.69	4430.76	0.499235	0.291647	1	ppa001045m	6223.81	3341.27	9106.35	1.44648	0.0100475	0.146818
ppa001046m	1373.84	1288.42	1459.25	0.179624	0.680601	1	ppa001046m	1316.14	1243.41	1388.87	0.159602	0.740953	1	ppa001046m	1449.05	1325.36	1572.73	0.246887	0.665443	1
ppa001047m	2488.58	2431.03	2546.13	0.0667411	0.895113	1	ppa001047m	2433.39	2345.74	2521.03	0.103968	0.849422	1	ppa001047m	2456.54	2500.88	2412.19	-0.0520909	0.90508	1
ppa001048m	3234.08	2761.46	3706.69	0.4247	0.371119	1	ppa001048m	2559.68	2663.61	2455.75	-0.11722	0.768682	1	ppa001048m	2351.02	2841.21	1860.83	-0.610558	0.243917	0.760227
ppa001049m	3207.69	2858.98	3556.4	0.314918	0.459199	1	ppa001049m	2768.64	2759.13	2778.15	0.00991085	0.987852	1	ppa001049m	3036.57	2940.94	3132.19	0.0908969	0.853415	1
ppa001050m	3019.85	2354.85	3684.86	0.645975	0.142731	1	ppa001050m	2719.25	2272.19	3166.31	0.478718	0.326426	1	ppa001050m	3197.61	2422.53	3972.69	0.713601	0.205336	0.710189
ppa001051m	4577.04	4226.84	4927.24	0.221201	0.609328	1	ppa001051m	4664.54	4079.01	5250.06	0.364114	0.447277	1	ppa001051m	6240.8	4348.09	8133.51	0.903495	0.10377	0.521916
ppa001052m	4456.66	4264.73	4648.58	0.124336	0.764395	1	ppa001052m	3921.8	4115.78	3727.81	-0.142836	0.754911	1	ppa001052m	4199.98	4386.99	4012.98	-0.128558	0.840693	1
ppa001053m	294.68	255.475	333.885	0.386171	0.595415	1	ppa001053m	236.31	246.366	226.253	-0.122866	0.791222	1	ppa001053m	201.995	262.876	141.114	-0.897518	0.320276	0.84814
ppa001054m	101.947	162.931	40.9642	-1.99182	0.000454624	0.0790517	ppa001054m	118.677	157.303	80.0514	-0.97455	0.088634	1	ppa001054m	159.088	167.575	150.6	-0.154082	0.817091	1
ppa001055m	3492.64	3328.26	3657.02	0.135902	0.735891	1	ppa001055m	3193.56	3211.87	3175.26	-0.0165392	0.959076	1	ppa001055m	3090.57	3423.73	2757.42	-0.312252	0.548415	1
ppa001056m	707.107	527.327	886.888	0.750053	0.0994369	1	ppa001056m	514.326	508.768	519.885	0.0311828	0.990636	1	ppa001056m	377.224	542.504	211.943	-1.35595	0.0175094	0.203352
ppa001057m	223.351	280.004	166.697	-0.748215	0.329999	1	ppa001057m	239.008	270.428	207.587	-0.381527	0.723988	1	ppa001057m	316.437	287.946	344.928	0.2605	0.870788	1
ppa001058m	3500.96	2986.92	4014.99	0.426737	0.366656	1	ppa001058m	2780.4	2881.03	2679.78	-0.104473	0.773908	1	ppa001058m	2875.27	3073.21	2677.32	-0.198954	0.629704	1
ppa001059m	656.943	591.668	722.218	0.287648	0.57361	1	ppa001059m	588.833	570.704	606.961	0.0888625	0.930851	1	ppa001059m	565.421	608.755	522.087	-0.221572	0.628592	1
ppa001060m	7389.48	7484.65	7294.31	-0.0371639	0.944889	1	ppa001060m	6498.23	7223.67	5772.8	-0.323462	0.488098	1	ppa001060m	5742	7699.04	3784.95	-1.0244	0.0585179	0.391303
ppa001061m	1566.16	1462.6	1669.72	0.191066	0.667391	1	ppa001061m	1589.93	1411.65	1768.2	0.324901	0.488064	1	ppa001061m	1598.96	1504.48	1693.45	0.170707	0.737017	1
ppa001062m	129922	117960	141884	0.26642	0.549088	1	ppa001062m	122208	113823	130594	0.198295	0.693885	1	ppa001062m	119516	121348	117684	-0.0442388	0.906586	1
ppa001063m	2667.41	2438.94	2895.89	0.247754	0.582793	1	ppa001063m	2378.62	2353.27	2403.97	0.0307519	0.978565	1	ppa001063m	2490.59	2509.06	2472.12	-0.0213993	0.949403	1
ppa001064m	381.337	406.832	355.842	-0.193198	0.657445	1	ppa001064m	332.602	392.676	272.529	-0.526932	0.295417	1	ppa001064m	557.361	418.473	696.249	0.734469	0.198337	0.69818
ppa001066m	3646.2	3066.79	4225.61	0.462429	0.325752	1	ppa001066m	3057.08	2958.18	3155.99	0.093383	0.90848	1	ppa001066m	3193.96	3155.34	3232.57	0.0348886	0.994669	1
ppa001067m	245.137	189.9	300.374	0.661523	0.186587	1	ppa001067m	228.167	183.205	273.129	0.576126	0.424691	1	ppa001067m	285.515	195.37	375.66	0.943222	0.208242	0.715554
ppa001068m	92.1618	87.3066	97.0169	0.152146	0.85092	1	ppa001068m	104.912	84.2374	125.586	0.576148	0.38623	1	ppa001068m	120.954	89.8178	152.091	0.759861	0.285796	0.809988
ppa001069m	4692.51	4617.6	4767.42	0.0460671	0.934611	1	ppa001069m	4521.8	4455.59	4588.01	0.0422536	0.953624	1	ppa001069m	5066.61	4750.28	5382.95	0.180386	0.754366	1
ppa001070m	723.831	547.542	900.12	0.717146	0.107444	1	ppa001070m	609.413	528.351	690.474	0.38609	0.441759	1	ppa001070m	607.106	563.267	650.945	0.208716	0.752319	1
ppa001071m	1588.38	1434.12	1742.64	0.281113	0.520213	1	ppa001071m	1440.91	1383.82	1498.01	0.114392	0.83498	1	ppa001071m	1279.24	1475.32	1083.16	-0.445779	0.400814	0.919295
ppa001072m	10346.6	11781.3	8911.85	-0.4027	0.388636	1	ppa001072m	10847.5	11375.1	10320	-0.140439	0.815184	1	ppa001072m	9614.41	12116.8	7112	-0.768682	0.198583	0.698485
ppa001073m	3723.17	3378.77	4067.57	0.267672	0.545843	1	ppa001073m	3430.86	3260.21	3601.5	0.143632	0.785232	1	ppa001073m	3241.89	3475.85	3007.92	-0.208599	0.693594	1
ppa001074m	9896.25	8504.4	11288.1	0.408523	0.330276	1	ppa001074m	7941.08	8207.13	7675.03	-0.0967067	0.824083	1	ppa001074m	7018.17	8748.3	5288.04	-0.726269	0.159441	0.634263
ppa001075m	4181.08	3805.7	4556.45	0.259746	0.535786	1	ppa001075m	3743.71	3672.75	3814.67	0.0546979	0.914895	1	ppa001075m	3747.63	3914.82	3580.43	-0.128813	0.811724	1
ppa001076m	236.116	282.641	189.592	-0.576072	0.628796	1	ppa001076m	213.282	272.944	153.619	-0.829245	0.229622	1	ppa001076m	307.1	290.67	323.529	0.154512	0.782004	1
ppa001077m	10328.7	7132.91	13524.5	0.923009	0.0272797	0.889258	ppa001077m	10445.3	6887.12	14003.6	1.02382	0.0256732	1	ppa001077m	7577.2	7336	7818.4	0.0918792	0.772542	1
ppa001078m	2882.13	2590.85	3173.41	0.292607	0.502505	1	ppa001078m	2431.03	2500.06	2361.99	-0.0819605	0.840991	1	ppa001078m	2280.19	2665.25	1895.13	-0.491976	0.349449	0.878313
ppa001079m	9868.88	9739.06	9998.7	0.0379582	0.964232	1	ppa001079m	7238.79	9394.83	5082.75	-0.886256	0.0712654	1	ppa001079m	7333.25	10020	4646.53	-1.10865	0.0418589	0.32762
ppa001080m	6668.48	6151.94	7185.02	0.22395	0.538678	1	ppa001080m	5443.94	5938.76	4949.12	-0.262988	0.595846	1	ppa001080m	5169.46	6327.6	4011.31	-0.657585	0.247745	0.763574
ppa001081m	208.052	221.185	194.919	-0.182376	0.888	1	ppa001081m	201.862	213.598	190.126	-0.167938	0.861188	1	ppa001081m	173.612	227.468	119.756	-0.925572	0.158439	0.631925
ppa001082m	48.5327	77.5218	19.5435	-1.98791	0.452935	1	ppa001082m	56.9084	74.9445	38.8724	-0.947075	0.688803	1	ppa001082m	3447	79.6896	6814.3	6.41803	1.66934e-09	7.28308e-07
ppa001083m	3330.03	3278.61	3381.45	0.0445581	0.915129	1	ppa001083m	3191.38	3163.96	3218.81	0.0248004	0.969505	1	ppa001083m	3293.31	3372.66	3213.97	-0.0695297	0.877376	1
ppa001084m	2223.02	1851.07	2594.97	0.487355	0.247769	1	ppa001084m	1853.96	1786.37	1921.55	0.10524	0.837074	1	ppa001084m	1521.67	1904.16	1139.18	-0.741156	0.167375	0.647868
ppa001085m	22676.2	14957.4	30395.1	1.02298	0.207079	1	ppa001085m	27150.9	14455.3	39846.4	1.46285	0.308733	1	ppa001085m	43855.9	15377.7	72334.2	2.23384	0.00977936	0.144281
ppa001086m	3446.55	3091.29	3801.82	0.298478	0.492685	1	ppa001086m	2981.49	2982.97	2980	-0.00143918	0.979995	1	ppa001086m	3357.76	3180.06	3535.45	0.15284	0.833941	1
ppa001087m	18691.4	16021.9	21360.8	0.414923	0.329827	1	ppa001087m	16558.4	15463.3	17653.5	0.1911	0.680292	1	ppa001087m	16716.5	16480.8	16952.2	0.0406907	0.930878	1
ppa001088m	4442.64	4592.76	4292.53	-0.0975315	0.858211	1	ppa001088m	5017.25	4433.78	5600.72	0.337073	0.448511	1	ppa001088m	6288.82	4723.82	7853.82	0.73344	0.168596	0.650263
ppa001089m	244.704	232.278	257.129	0.146645	0.780508	1	ppa001089m	245.274	224.088	266.461	0.249858	0.672147	1	ppa001089m	371.849	238.969	504.729	1.07869	0.0929512	0.495292
ppa001090m	782.637	599.179	966.095	0.689177	0.121636	1	ppa001090m	597.933	578.21	617.655	0.095208	0.861912	1	ppa001090m	612.629	616.374	608.885	-0.0176347	0.921014	1
ppa001091m	6187.25	5917.11	6457.38	0.126056	0.755252	1	ppa001091m	5790.41	5710.85	5869.97	0.0396462	0.930267	1	ppa001091m	6166.63	6086.57	6246.69	0.0374619	0.957503	1
ppa001092m	1811	1688.65	1933.36	0.195235	0.680953	1	ppa001092m	1627.38	1629.3	1625.47	-0.00339649	0.961265	1	ppa001092m	1726.3	1737.22	1715.38	-0.0182534	0.909443	1
ppa001093m	9540.91	8480.27	10601.6	0.322094	0.434268	1	ppa001093m	7809.82	8184.45	7435.19	-0.138515	0.763554	1	ppa001093m	6763.52	8723.22	4803.81	-0.860682	0.116906	0.547376
ppa001094m	5691.4	5199.47	6183.33	0.250019	0.569816	1	ppa001094m	5728.89	5017.42	6440.37	0.360198	0.454018	1	ppa001094m	7398.87	5348.72	9449.02	0.82097	0.13922	0.594534
ppa001095m	243.292	444.261	42.3231	-3.39189	0.286017	1	ppa001095m	333.578	429.479	237.677	-0.853584	0.708344	1	ppa001095m	1703.19	456.689	2949.7	2.69128	0.115572	0.544552
ppa001096m	6976.49	4689.08	9263.89	0.982312	0.0299532	0.928459	ppa001096m	5047.46	4522.95	5571.97	0.300922	0.579667	1	ppa001096m	4078.84	4824.49	3333.19	-0.533474	0.318313	0.84716
ppa001097m	9594.29	9730.14	9458.43	-0.0408603	0.929145	1	ppa001097m	9070.86	9390.05	8751.67	-0.101575	0.820326	1	ppa001097m	9912.19	10009.2	9815.18	-0.0282386	0.952856	1
ppa001098m	711.926	748.451	675.402	-0.148162	0.893317	1	ppa001098m	762.181	722.908	801.454	0.148808	0.730289	1	ppa001098m	1412.24	769.657	2054.82	1.41672	0.108961	0.530848
ppa001099m	1574.97	1367.2	1782.73	0.382858	0.40102	1	ppa001099m	1500.49	1319.29	1681.7	0.350158	0.474321	1	ppa001099m	1134.3	1406.47	862.133	-0.706094	0.213975	0.723
ppa001100m	9487.03	8456.29	10517.8	0.314732	0.450257	1	ppa001100m	7719.59	8162.2	7276.97	-0.165619	0.730152	1	ppa001100m	6348.45	8698.19	3998.71	-1.12118	0.0355944	0.300647
ppa001102m	2938.99	2555.71	3322.26	0.378437	0.376845	1	ppa001102m	2688.25	2466.05	2910.44	0.239036	0.63578	1	ppa001102m	3393.47	2629.15	4157.8	0.661225	0.252966	0.769153
ppa001103m	163.567	184.372	142.762	-0.369006	0.651764	1	ppa001103m	153.626	178.063	129.189	-0.462907	0.540109	1	ppa001103m	245.981	189.602	302.36	0.67329	0.257777	0.775588
ppa001104m	9132.09	8135.67	10128.5	0.316089	0.458522	1	ppa001104m	7693.21	7851.56	7534.87	-0.0593973	0.892804	1	ppa001104m	7882.2	8368.89	7395.5	-0.178388	0.741709	1
ppa001105m	3910.23	3756.57	4063.89	0.113447	0.786928	1	ppa001105m	3676.13	3625.51	3726.76	0.0397382	0.932893	1	ppa001105m	4129.87	3864.2	4395.54	0.185871	0.717621	1
ppa001106m	124.765	113.259	136.272	0.266868	0.665186	1	ppa001106m	113.69	109.258	118.122	0.11253	0.895751	1	ppa001106m	97.1741	116.524	77.8241	-0.582339	0.344492	0.87382
ppa001107m	743.276	864.517	622.035	-0.474897	0.323327	1	ppa001107m	682.646	834.76	530.531	-0.653923	0.201337	1	ppa001107m	770.003	889.117	650.888	-0.449963	0.427452	0.937095
ppa001108m	1721.89	1447.13	1996.66	0.464396	0.296892	1	ppa001108m	1553.18	1396.29	1710.06	0.292442	0.563049	1	ppa001108m	1595.23	1488.73	1701.72	0.192907	0.801152	1
ppa001109m	602.769	394.64	810.899	1.03899	0.0199548	0.758501	ppa001109m	556.01	380.831	731.189	0.941092	0.057099	1	ppa001109m	1296.38	405.963	2186.8	2.4294	0.000408671	0.0183065
ppa001110m	6024.48	4389.77	7659.19	0.803045	0.0611763	1	ppa001110m	4800.9	4236.34	5365.45	0.340882	0.475321	1	ppa001110m	3955.83	4515.67	3396	-0.411101	0.444688	0.946094
ppa001111m	860.048	679.775	1040.32	0.613898	0.160955	1	ppa001111m	605.781	655.931	555.631	-0.239418	0.596683	1	ppa001111m	547.906	699.306	396.506	-0.818579	0.138739	0.593669
ppa001113m	3714.04	3135.41	4292.68	0.453224	0.522428	1	ppa001113m	4051.65	3029.27	5074.02	0.744158	0.22785	1	ppa001113m	3421.94	3223.88	3620.01	0.167195	0.742557	1
ppa001114m	0.235889	0.471777	0	-Inf	0.990592	1	ppa001114m	0.227242	0.454484	0	-Inf	0.995156	1	ppa001114m	1.03564	0.485644	1.58563	1.70708	0.907275	1
ppa001115m	884.951	861.663	908.238	0.0759467	0.873953	1	ppa001115m	878.261	831.458	925.065	0.153911	0.771732	1	ppa001115m	951.82	886.411	1017.23	0.198595	0.755579	1
ppa001116m	1.46647	0.943555	1.98938	1.07614	0.902426	1	ppa001116m	0.940775	0.908968	0.972582	0.0975905	1	1	ppa001116m	2.32003	0.971288	3.66877	1.91733	0.583075	1
ppa001117m	65.8294	62.115	69.5438	0.162982	0.718667	1	ppa001117m	81.5704	59.9753	103.166	0.782523	0.169818	1	ppa001117m	146.735	63.8832	229.587	1.84553	0.00417814	0.0847441
ppa001118m	955.765	804.316	1107.21	0.4611	0.329164	1	ppa001118m	897.566	775.866	1019.27	0.393653	0.455908	1	ppa001118m	858.58	827.524	889.636	0.104414	0.879001	1
ppa001119m	471.016	341.266	600.766	0.815906	0.0613175	1	ppa001119m	380.056	329.563	430.548	0.385618	0.387916	1	ppa001119m	398.148	350.958	445.338	0.3436	0.482852	0.970973
ppa001120m	12645.7	10604.2	14687.3	0.469937	0.256048	1	ppa001120m	9951.7	10235.1	9668.26	-0.0822029	0.865049	1	ppa001120m	7784.34	10907.6	4661.1	-1.22659	0.0249682	0.247784
ppa001122m	471.565	331.796	611.333	0.881662	0.343579	1	ppa001122m	317.268	320.279	314.257	-0.0273864	0.985543	1	ppa001122m	484.461	341.278	627.643	0.878997	0.147808	0.610598
ppa001123m	0.222402	0	0.444804	Inf	1	1	ppa001123m	0	0	0	NA	NA	NA	ppa001123m	0.468092	0	0.936184	Inf	0.881392	1
ppa001124m	4188.72	4189.67	4187.77	-0.000654823	0.998764	1	ppa001124m	4069.75	4043.67	4095.84	0.0184952	0.963374	1	ppa001124m	5566.74	4309.64	6823.85	0.66302	0.224269	0.736401
ppa001125m	5411.98	4351.86	6472.1	0.5726	0.183152	1	ppa001125m	4545.38	4199.46	4891.3	0.220011	0.653728	1	ppa001125m	4725.65	4476.79	4974.5	0.152088	0.781788	1
ppa001126m	766.025	675.493	856.557	0.342608	0.471914	1	ppa001126m	682.814	651.634	713.994	0.13185	0.836892	1	ppa001126m	606.87	694.969	518.77	-0.421855	0.399592	0.91833
ppa001127m	411.85	453.533	370.166	-0.293035	0.793995	1	ppa001127m	396.744	438.087	355.401	-0.30177	0.800131	1	ppa001127m	431.44	466.37	396.51	-0.234119	0.795377	1
ppa001128m	4028.81	4343.7	3713.92	-0.225982	0.619849	1	ppa001128m	3690.99	4192.71	3189.26	-0.39466	0.412491	1	ppa001128m	5713.97	4467.92	6960.02	0.639488	0.217162	0.728119
ppa001129m	1753.08	1464.33	2041.84	0.479631	0.273518	1	ppa001129m	1522.14	1413	1631.28	0.207246	0.683127	1	ppa001129m	1342.17	1506.38	1177.96	-0.354797	0.512835	0.988219
ppa001130m	2210.06	2025.68	2394.44	0.241281	0.593423	1	ppa001130m	2161.6	1954.83	2368.38	0.276855	0.565504	1	ppa001130m	2474.12	2083.8	2864.44	0.459039	0.402613	0.920334
ppa001131m	4035.17	3781.06	4289.28	0.181944	0.695688	1	ppa001131m	3803.75	3648.47	3959.03	0.117854	0.825565	1	ppa001131m	3733.05	3889.67	3576.42	-0.121132	0.784576	1
ppa001132m	1784.3	1409.63	2158.97	0.615026	0.187996	1	ppa001132m	1277.14	1359.57	1194.72	-0.186476	0.692603	1	ppa001132m	1188.51	1450.39	926.619	-0.646395	0.32858	0.858074
ppa001133m	1219.56	1117.68	1321.45	0.241617	0.580923	1	ppa001133m	1216.12	1078.67	1353.56	0.327512	0.492949	1	ppa001133m	1446.57	1149.71	1743.44	0.600666	0.283601	0.806548
ppa001134m	3875.43	3675.84	4075.01	0.148731	0.726655	1	ppa001134m	3390.91	3547.5	3234.33	-0.133337	0.768558	1	ppa001134m	3235.16	3781.2	2689.12	-0.491712	0.349905	0.878698
ppa001135m	2.01954	1.6049	2.43418	0.600955	0.919448	1	ppa001135m	1.50449	1.5501	1.45887	-0.0875105	1	1	ppa001135m	8.93308	1.65038	16.2158	3.29653	0.0956452	0.501002
ppa001136m	65.7013	52.0031	79.3996	0.610534	0.369333	1	ppa001136m	63.6987	50.1594	77.238	0.622789	0.377065	1	ppa001136m	164.77	53.5054	276.034	2.36709	0.0723368	0.436594
ppa001137m	49.1891	48.0521	50.3261	0.0667067	0.84266	1	ppa001137m	60.9394	46.4098	75.4691	0.701457	0.234453	1	ppa001137m	92.2613	49.4146	135.108	1.4511	0.027497	0.261723
ppa001138m	12540.7	12059.1	13022.3	0.110863	0.817003	1	ppa001138m	12679.6	11636.3	13722.9	0.237954	0.630973	1	ppa001138m	13655.1	12405.5	14904.7	0.264784	0.641145	1
ppa001139m	1599.09	1421.05	1777.12	0.322585	0.450328	1	ppa001139m	1365.19	1371.46	1358.93	-0.0132492	0.972861	1	ppa001139m	1179.97	1461.77	898.162	-0.70267	0.189171	0.684849
ppa001140m	5964.52	5512.58	6416.45	0.219048	0.613201	1	ppa001140m	5573.29	5320.1	5826.49	0.131175	0.7839	1	ppa001140m	5943.5	5670.59	6216.4	0.132582	0.794854	1
ppa001141m	4150.01	4013.03	4286.99	0.0952735	0.797144	1	ppa001141m	3834.45	3873.47	3795.43	-0.0293633	0.962987	1	ppa001141m	3964.7	4127.82	3801.59	-0.118775	0.852041	1
ppa001142m	572.071	685.063	459.079	-0.577496	0.243013	1	ppa001142m	920.21	661.489	1178.93	0.833692	0.0706747	1	ppa001142m	2233.71	704.555	3762.86	2.41705	0.151318	0.618462
ppa001143m	3529.38	3772	3286.75	-0.198667	0.630223	1	ppa001143m	3824.19	3639.75	4008.63	0.13927	0.786375	1	ppa001143m	4309.63	3880.35	4738.92	0.288372	0.61906	1
ppa001144m	172.433	165.289	179.576	0.119597	0.776886	1	ppa001144m	250.156	159.576	340.736	1.09441	0.0301547	1	ppa001144m	708.249	170.003	1246.49	2.87424	0.00175144	0.0496583
ppa001146m	608.184	520.744	695.624	0.417734	0.334747	1	ppa001146m	449.392	502.527	396.256	-0.342766	0.472107	1	ppa001146m	417.382	535.684	299.08	-0.840851	0.122708	0.558467
ppa001147m	3604.6	3406.33	3802.88	0.158872	0.710039	1	ppa001147m	3992.69	3287.29	4698.1	0.51518	0.277693	1	ppa001147m	8257.35	3504.01	13010.7	1.89262	0.000938615	0.0327336
ppa001148m	5571.74	5405.62	5737.85	0.0860513	0.833267	1	ppa001148m	5421.29	5216.8	5625.77	0.108886	0.822854	1	ppa001148m	6214.22	5560.59	6867.84	0.304618	0.574026	1
ppa001149m	8474.91	7943.9	9005.93	0.181028	0.662711	1	ppa001149m	7183.03	7666.61	6699.45	-0.194546	0.67176	1	ppa001149m	6308.35	8171.57	4445.13	-0.878387	0.10532	0.523882
ppa001150m	214.01	119.512	308.507	1.36815	0.0504726	1	ppa001150m	232.215	115.406	349.025	1.59661	0.0018826	0.544292	ppa001150m	170.298	122.91	217.686	0.824646	0.15801	0.630923
ppa001151m	4996.9	4849.26	5144.53	0.0852753	0.825794	1	ppa001151m	4777.12	4680.2	4874.04	0.0585472	0.902667	1	ppa001151m	4610.27	4988.15	4232.4	-0.237027	0.636051	1
ppa001152m	930.025	570.362	1289.69	1.17707	0.0107487	0.564066	ppa001152m	680.445	550.268	810.622	0.558894	0.508166	1	ppa001152m	579.578	586.786	572.371	-0.0358836	0.88253	1
ppa001153m	392.543	392.007	393.079	0.00394008	0.96716	1	ppa001153m	360.023	378.34	341.707	-0.146923	0.769597	1	ppa001153m	437.528	403.235	471.821	0.226619	0.662877	1
ppa001154m	4064.98	4136.98	3992.98	-0.0511121	0.920966	1	ppa001154m	3969.78	3992.72	3946.84	-0.0166748	0.974316	1	ppa001154m	4471.98	4255.48	4688.49	0.139803	0.788419	1
ppa001155m	3688.62	3040.17	4337.06	0.512566	0.228488	1	ppa001155m	3920.62	2934.25	4906.99	0.741844	0.115558	1	ppa001155m	2998.75	3127.21	2870.28	-0.123685	0.819558	1
ppa001156m	4724.2	4534.43	4913.97	0.11597	0.795281	1	ppa001156m	4816.89	4376.17	5257.62	0.26474	0.574693	1	ppa001156m	5130.45	4664.37	5596.53	0.26285	0.642379	1
ppa001157m	12601.5	10586.2	14616.8	0.465438	0.266706	1	ppa001157m	11839.4	10217.9	13461	0.397689	0.386021	1	ppa001157m	12444.3	10889.1	13999.5	0.362489	0.531958	0.997299
ppa001158m	1035.01	865.774	1204.24	0.476058	0.303382	1	ppa001158m	953.059	835.224	1070.89	0.358579	0.492587	1	ppa001158m	915.727	890.724	940.731	0.0788039	0.937222	1
ppa001159m	206.977	178.34	235.615	0.401804	0.695496	1	ppa001159m	539.585	172.285	906.885	2.39613	0.0723779	1	ppa001159m	1070.91	183.379	1958.43	3.4168	0.00012582	0.00784191
ppa001161m	354.472	504.81	204.134	-1.30622	0.293898	1	ppa001161m	573.376	487.682	659.069	0.434491	0.4682	1	ppa001161m	1096.93	519.071	1674.79	1.68997	0.0226076	0.235613
ppa001162m	7043.82	6365	7722.64	0.278935	0.524615	1	ppa001162m	6301.06	6142.22	6459.9	0.0727504	0.892286	1	ppa001162m	7054.15	6547.66	7560.63	0.207526	0.692574	1
ppa001163m	5356.82	4529.9	6183.73	0.448996	0.297325	1	ppa001163m	4890.66	4371.84	5409.48	0.307249	0.514929	1	ppa001163m	5000.97	4659.7	5342.24	0.197207	0.698995	1
ppa001164m	5497.04	1305.78	9688.3	2.89133	1.75025e-10	5.20825e-07	ppa001164m	2449.26	1261.01	3637.52	1.52838	0.00111587	0.386074	ppa001164m	1618.31	1342.86	1893.75	0.495932	0.31778	0.847018
ppa001166m	1483.55	1294.08	1673.01	0.370513	0.382929	1	ppa001166m	1202.31	1248.87	1155.76	-0.111779	0.804921	1	ppa001166m	1191.81	1331.19	1052.43	-0.338995	0.484642	0.972163
ppa001167m	5.70459	1.13312	10.2761	3.18092	0.0633048	1	ppa001167m	4.23906	1.09562	7.38251	2.75236	0.17607	1	ppa001167m	6.00261	1.16473	10.8405	3.21836	0.236831	0.751418
ppa001168m	97.9532	79.5771	116.329	0.547788	0.296287	1	ppa001168m	87.657	76.8276	98.4864	0.3583	0.51694	1	ppa001168m	151.022	81.8459	220.198	1.42782	0.214444	0.72392
ppa001169m	5958.05	5094.84	6821.26	0.421003	0.352856	1	ppa001169m	5327.12	4915.74	5738.5	0.223264	0.664452	1	ppa001169m	4670.43	5241.37	4099.48	-0.354504	0.488309	0.974879
ppa001170m	3039.05	2964.64	3113.45	0.0706558	0.847627	1	ppa001170m	2862.74	2861.29	2864.2	0.00146238	0.99393	1	ppa001170m	3688.64	3049.55	4327.72	0.50501	0.345604	0.874979
ppa001171m	6802.28	5483.22	8121.34	0.566695	0.194753	1	ppa001171m	5399.84	5291.3	5508.38	0.0580055	0.917864	1	ppa001171m	5094.41	5640.58	4548.23	-0.310539	0.576578	1
ppa001172m	2430.4	2192.43	2668.38	0.283433	0.497183	1	ppa001172m	2210.62	2115.99	2305.26	0.123596	0.793256	1	ppa001172m	3315.43	2255.22	4375.64	0.956225	0.0912812	0.490862
ppa001173m	5819.54	5703.3	5935.78	0.057642	0.855829	1	ppa001173m	5053.02	5505.28	4600.75	-0.258947	0.598086	1	ppa001173m	11723.8	5866.3	17581.2	1.58351	0.0161388	0.194047
ppa001174m	10.4842	5.37912	15.5892	1.53511	0.20658	1	ppa001174m	5.5291	5.18597	5.87222	0.179291	1	1	ppa001174m	4.88193	5.53553	4.22834	-0.388631	0.784653	1
ppa001175m	769.428	645.215	893.64	0.469913	0.298062	1	ppa001175m	635.536	622.514	648.558	0.0591276	0.94189	1	ppa001175m	550.139	663.781	436.496	-0.60474	0.244084	0.760309
ppa001176m	4201.45	3688.92	4713.98	0.353747	0.40351	1	ppa001176m	3498.92	3560.38	3437.47	-0.0506849	0.916474	1	ppa001176m	3363.58	3794.55	2932.6	-0.371746	0.501335	0.980166
ppa001177m	5822.24	4962.01	6682.47	0.429457	0.339494	1	ppa001177m	5425.07	4787.45	6062.7	0.340703	0.495759	1	ppa001177m	6045.57	5104.78	6986.36	0.452691	0.419457	0.931104
ppa001178m	3836.77	3244.03	4429.51	0.44936	0.295726	1	ppa001178m	3374.87	3130.44	3619.3	0.209344	0.67081	1	ppa001178m	3851.63	3337.15	4366.12	0.387735	0.480962	0.970158
ppa001179m	3687.85	4042.8	3332.9	-0.278574	0.565208	1	ppa001179m	4747.12	3902.38	5591.85	0.518972	0.309315	1	ppa001179m	3354.73	4158.37	2551.1	-0.704899	0.189869	0.685427
ppa001180m	7631.65	8040.96	7222.35	-0.154898	0.759833	1	ppa001180m	8726.74	7762.16	9691.31	0.320234	0.47557	1	ppa001180m	10012.1	8270.61	11753.6	0.507038	0.335821	0.865204
ppa001181m	573.481	517.837	629.124	0.280845	0.491863	1	ppa001181m	420.263	499.816	340.711	-0.55285	0.265552	1	ppa001181m	464.097	532.656	395.539	-0.429382	0.441092	0.94495
ppa001182m	415.561	417.862	413.26	-0.0159756	0.944207	1	ppa001182m	430.26	403.255	457.265	0.181337	0.724307	1	ppa001182m	417.067	429.846	404.287	-0.0884415	0.887749	1
ppa001183m	894.66	889.052	900.267	0.0180854	0.981819	1	ppa001183m	916.596	857.964	975.229	0.184824	0.709295	1	ppa001183m	947.148	914.554	979.742	0.0993324	0.828415	1
ppa001184m	1258.17	1365.62	1150.73	-0.247012	0.728035	1	ppa001184m	1264.87	1318.75	1210.99	-0.122982	0.911262	1	ppa001184m	1132.64	1404.42	860.861	-0.706126	0.242164	0.757907
ppa001185m	6788.36	6593.15	6983.56	0.082994	0.81932	1	ppa001185m	7318.49	6364.7	8272.28	0.378192	0.398502	1	ppa001185m	8052.13	6781.4	9322.85	0.459188	0.374908	0.901347
ppa001186m	4957.7	4885.5	5029.9	0.0420237	0.913303	1	ppa001186m	5106.53	4715.14	5497.93	0.221588	0.633687	1	ppa001186m	8196.47	5025.44	11367.5	1.17759	0.0328783	0.287778
ppa001187m	961.898	964.901	958.894	-0.0090094	0.946369	1	ppa001187m	927.885	931.864	923.907	-0.0123718	0.950755	1	ppa001187m	745.318	992.285	498.35	-0.993594	0.180478	0.67086
ppa001188m	11049.5	10592	11507	0.11953	0.7556	1	ppa001188m	9740.85	10223.2	9258.5	-0.142996	0.762229	1	ppa001188m	9365.38	10895.2	7835.56	-0.475585	0.379055	0.901789
ppa001189m	8524.12	8185.99	8862.26	0.114518	0.807819	1	ppa001189m	8551.18	7899.69	9202.66	0.220254	0.649502	1	ppa001189m	8438.55	8420.82	8456.28	0.00606237	0.996673	1
ppa001190m	8540.1	10015.6	7064.59	-0.503574	0.339451	1	ppa001190m	13113.8	9670.61	16557	0.775763	0.0847627	1	ppa001190m	10412.5	10300.7	10524.3	0.0309803	0.877984	1
ppa001191m	4746.15	4284.91	5207.39	0.281296	0.522057	1	ppa001191m	4368.84	4135.15	4602.54	0.154492	0.751683	1	ppa001191m	4426.37	4407.79	4444.95	0.0121115	0.975631	1
ppa001192m	11435.8	12220.1	10651.4	-0.198211	0.6802	1	ppa001192m	11826.6	11795.7	11857.6	0.00755252	0.974173	1	ppa001192m	8769.86	12569.5	4970.25	-1.33853	0.0148763	0.185022
ppa001193m	798.764	757.653	839.875	0.148638	0.760299	1	ppa001193m	826.804	731.115	922.494	0.335441	0.501227	1	ppa001193m	720.697	779.405	661.99	-0.235563	0.678026	1
ppa001194m	8.83054	9.91373	7.74734	-0.355727	0.877111	1	ppa001194m	8.94581	9.5806	8.31102	-0.20509	0.986114	1	ppa001194m	18.6019	10.1924	27.0113	1.40606	0.280335	0.804465
ppa001195m	3205.58	2938.31	3472.84	0.241129	0.591908	1	ppa001195m	2685.55	2835.46	2535.64	-0.161232	0.716878	1	ppa001195m	2483.98	3022.64	1945.31	-0.635808	0.221139	0.732948
ppa001196m	0.257429	0	0.514857	Inf	1	1	ppa001196m	0	0	0	NA	NA	NA	ppa001196m	0	0	0	NA	NA	NA
ppa001197m	1801.96	1696.37	1907.54	0.169255	0.686808	1	ppa001197m	1577.18	1637.11	1517.24	-0.109703	0.811648	1	ppa001197m	1546.36	1745.01	1347.71	-0.372726	0.483326	0.971195
ppa001198m	4455.16	4115.09	4795.22	0.220671	0.650789	1	ppa001198m	3671.8	3969.9	3373.71	-0.234768	0.573711	1	ppa001198m	3436.51	4233.68	2639.34	-0.681735	0.189328	0.684849
ppa001199m	4.44511	5.19169	3.69854	-0.489247	0.865835	1	ppa001199m	6.90072	5.01147	8.78996	0.810624	0.594347	1	ppa001199m	3.93093	5.34006	2.52181	-1.0824	0.635138	1
ppa001200m	2414.93	2218.25	2611.61	0.235515	0.566847	1	ppa001200m	2322.24	2141.18	2503.31	0.225435	0.619378	1	ppa001200m	2660.84	2281.68	3040.01	0.413981	0.431831	0.940568
ppa001201m	1438.53	1283.21	1593.85	0.312762	0.489312	1	ppa001201m	1433.79	1238.27	1629.32	0.395944	0.415332	1	ppa001201m	1706.76	1320.04	2093.48	0.665317	0.223765	0.735945
ppa001202m	7.39941	6.13738	8.66144	0.496985	0.716835	1	ppa001202m	5.18398	5.93258	4.43538	-0.419601	0.927637	1	ppa001202m	8.00142	6.30932	9.69352	0.619536	0.627091	1
ppa001203m	2388.37	2108.06	2668.68	0.340206	0.463868	1	ppa001203m	2014.88	2033.79	1995.97	-0.0270818	0.909452	1	ppa001203m	1822.12	2168.77	1475.46	-0.555708	0.291603	0.817774
ppa001204m	81.4798	72.9616	89.998	0.302757	0.614356	1	ppa001204m	67.1415	70.4041	63.8789	-0.140319	0.808038	1	ppa001204m	67.419	75.057	59.7809	-0.328302	0.591141	1
ppa001205m	82.7886	75.5057	90.0715	0.254484	0.674889	1	ppa001205m	78.0223	72.8389	83.2057	0.191973	0.797549	1	ppa001205m	71.7062	77.6828	65.7297	-0.241048	0.668003	1
ppa001206m	5078.42	5040.98	5115.85	0.0212685	0.958581	1	ppa001206m	4860.37	4865.31	4855.43	-0.00293251	0.998645	1	ppa001206m	5435.71	5185.33	5686.09	0.133001	0.841072	1
ppa001207m	4315.99	3839.42	4792.56	0.319911	0.427462	1	ppa001207m	3525.87	3706.24	3345.5	-0.147734	0.775171	1	ppa001207m	3147.36	3949.1	2345.63	-0.751546	0.166193	0.645743
ppa001208m	3472.91	2847.66	4098.16	0.5252	0.225908	1	ppa001208m	2834.5	2747.78	2921.23	0.0883047	0.87552	1	ppa001208m	2601.75	2929.47	2274.03	-0.365386	0.488841	0.975377
ppa001209m	1901.97	1621.4	2182.54	0.428768	0.332009	1	ppa001209m	1578.24	1564.61	1591.86	0.024907	0.976694	1	ppa001209m	1677.27	1667.95	1686.59	0.0160407	0.98543	1
ppa001210m	0	0	0	NA	NA	NA	ppa001210m	0	0	0	NA	NA	NA	ppa001210m	0	0	0	NA	NA	NA
ppa001211m	20245.3	15222.5	25268	0.731106	0.0992644	1	ppa001211m	15001	14688.5	15313.5	0.0601199	0.922316	1	ppa001211m	11729.2	15659.9	7798.46	-1.00582	0.0595811	0.395353
ppa001212m	1070.41	1074.84	1065.97	-0.0119477	0.947978	1	ppa001212m	1265.65	1037.39	1493.9	0.526126	0.265589	1	ppa001212m	1095.27	1105.61	1084.93	-0.0272478	0.972316	1
ppa001213m	445.396	438.521	452.27	0.0445374	0.938643	1	ppa001213m	482.276	423.135	541.416	0.355622	0.485617	1	ppa001213m	618.462	451.122	785.803	0.80065	0.156703	0.628924
ppa001214m	2462.15	2092.79	2831.51	0.436143	0.310023	1	ppa001214m	2028.67	2019.57	2037.76	0.0129386	0.99235	1	ppa001214m	2110.95	2152.84	2069.06	-0.0572672	0.909759	1
ppa001215m	2123.18	1721.62	2524.74	0.552364	0.19609	1	ppa001215m	1505.63	1661.25	1350.01	-0.299297	0.509381	1	ppa001215m	1549.13	1771.08	1327.19	-0.416257	0.429484	0.938703
ppa001216m	25.0668	37.9382	12.1954	-1.63731	0.156979	1	ppa001216m	375.101	36.5818	713.619	4.28596	0.0720911	1	ppa001216m	3943.78	39.0389	7848.52	7.65137	0.00056517	0.0228397
ppa001217m	2086.12	2180.74	1991.5	-0.13096	0.95457	1	ppa001217m	2275.44	2106.57	2444.32	0.214537	0.701139	1	ppa001217m	3425.09	2242.42	4607.75	1.03901	0.223763	0.735945
ppa001218m	8169.79	7371.48	8968.11	0.28285	0.516856	1	ppa001218m	6382.01	7112.63	5651.39	-0.331779	0.455731	1	ppa001218m	6378.84	7583.38	5174.31	-0.551473	0.294127	0.821122
ppa001219m	2172.49	2115.8	2229.19	0.0753109	0.836745	1	ppa001219m	1893.82	2041.7	1745.94	-0.225762	0.616439	1	ppa001219m	2700.27	2176.55	3224	0.566811	0.349354	0.878313
ppa001220m	7277.05	5917.35	8636.74	0.545535	0.216882	1	ppa001220m	6514.84	5710.88	7318.8	0.357895	0.44785	1	ppa001220m	5557.96	6086.91	5029.01	-0.275435	0.607833	1
ppa001221m	11795.5	9905.8	13685.2	0.466271	0.286046	1	ppa001221m	11250.8	9559.53	12942	0.437052	0.357037	1	ppa001221m	10632.3	10189.9	11074.7	0.120133	0.814557	1
ppa001222m	1783.19	1244.66	2321.73	0.899451	0.285243	1	ppa001222m	2200.54	1201.78	3199.3	1.41259	0.00267519	0.627333	ppa001222m	1212.39	1280.09	1144.68	-0.161303	0.878085	1
ppa001223m	450.235	347.572	552.898	0.669699	0.333614	1	ppa001223m	420.533	335.12	505.947	0.594307	0.449612	1	ppa001223m	437.054	357.667	516.44	0.529982	0.492417	0.976689
ppa001224m	3882.79	3638.88	4126.69	0.181489	0.669576	1	ppa001224m	3459.2	3511.59	3406.81	-0.0437057	0.911891	1	ppa001224m	3227.63	3743.28	2711.99	-0.464955	0.373473	0.899553
ppa001225m	8332.83	8297.86	8367.8	0.0121076	0.973775	1	ppa001225m	7590.16	8008.67	7171.65	-0.159256	0.734132	1	ppa001225m	7336.99	8535.49	6138.49	-0.47559	0.384122	0.906476
ppa001226m	3927.1	3196.19	4658.01	0.543359	0.198639	1	ppa001226m	3205	3084.81	3325.2	0.108263	0.814802	1	ppa001226m	3062.83	3287.72	2837.93	-0.212246	0.692285	1
ppa001227m	1702.71	1640.79	1764.63	0.10497	0.812261	1	ppa001227m	1516.44	1583.54	1449.35	-0.127747	0.785557	1	ppa001227m	1387.41	1687.81	1087.01	-0.634782	0.250469	0.767454
ppa001228m	4619.24	4467.87	4770.62	0.094589	0.828271	1	ppa001228m	4674.4	4311.88	5036.91	0.224221	0.635823	1	ppa001228m	5104.32	4595.93	5612.71	0.28834	0.582358	1
ppa001229m	2446.9	2070.35	2823.46	0.447592	0.331401	1	ppa001229m	2146.15	1997.57	2294.73	0.200078	0.701383	1	ppa001229m	1861.99	2129.89	1594.09	-0.418048	0.419917	0.931625
ppa001230m	793.845	763.204	824.485	0.111424	0.825461	1	ppa001230m	726.134	736.39	715.877	-0.0407585	0.901815	1	ppa001230m	693.232	785.15	601.314	-0.384851	0.468993	0.96332
ppa001231m	3748.19	3645.03	3851.34	0.0794287	0.840331	1	ppa001231m	3735.66	3518.04	3953.29	0.16828	0.714406	1	ppa001231m	4979.73	3749.39	6210.07	0.727951	0.180487	0.67086
ppa001232m	301.441	389.166	213.717	-0.864684	0.0730996	1	ppa001232m	613.745	375.552	851.937	1.18173	0.375839	1	ppa001232m	5316.96	400.331	10233.6	4.67597	0.0659813	0.416582
ppa001233m	14869.2	15386.3	14352.1	-0.100389	0.823607	1	ppa001233m	13569	14849.4	12288.7	-0.273079	0.555047	1	ppa001233m	12655.6	15827.2	9484.02	-0.738838	0.172337	0.657132
ppa001234m	1670.8	1531.37	1810.23	0.241345	0.647429	1	ppa001234m	1614.62	1477.39	1751.86	0.24584	0.64297	1	ppa001234m	2109.11	1575.48	2642.74	0.74624	0.192988	0.69061
ppa001235m	34481.1	32637	36325.2	0.154463	0.710222	1	ppa001235m	31184.3	31498.2	30870.4	-0.0290412	0.945347	1	ppa001235m	28894.2	33572.2	24216.2	-0.471292	0.396004	0.91524
ppa001237m	1478.71	1303.89	1653.53	0.342733	0.446699	1	ppa001237m	1366.39	1258.26	1474.52	0.228819	0.642678	1	ppa001237m	1442.92	1341.3	1544.54	0.20354	0.721543	1
ppa001238m	3406.12	3003.61	3808.64	0.342577	0.451074	1	ppa001238m	2548.72	2897.93	2199.51	-0.397844	0.406805	1	ppa001238m	2349.58	3090.04	1609.11	-0.941362	0.0721775	0.436201
ppa001239m	1142.83	1013.95	1271.71	0.326788	0.438012	1	ppa001239m	947.114	978.58	915.649	-0.0958952	0.840227	1	ppa001239m	1086.49	1043	1129.98	0.115562	0.851132	1
ppa001240m	1774.03	1611.24	1936.82	0.265517	0.487419	1	ppa001240m	1311.86	1555.43	1068.29	-0.542004	0.268167	1	ppa001240m	1073.8	1657.24	490.361	-1.75687	0.00165144	0.0477904
ppa001241m	35.2938	41.542	29.0456	-0.516254	0.719124	1	ppa001241m	60.9987	40.1403	81.857	1.02805	0.0827046	1	ppa001241m	483.817	42.7123	924.921	4.43661	0.022283	0.233972
ppa001242m	2429.22	1771.98	3086.46	0.800591	0.0680124	1	ppa001242m	2155.21	1710.08	2600.33	0.604632	0.206356	1	ppa001242m	2391.47	1822.79	2960.16	0.69953	0.192747	0.690556
ppa001243m	8862.84	7266.14	10459.5	0.525557	0.22027	1	ppa001243m	7695.91	7012.35	8379.46	0.256958	0.589653	1	ppa001243m	6009.95	7474.45	4545.44	-0.717547	0.190906	0.687364
ppa001244m	1328.3	1297.74	1358.85	0.0663914	0.937593	1	ppa001244m	1385.46	1252.26	1518.65	0.278253	0.575661	1	ppa001244m	1403.2	1335	1471.39	0.140341	0.809182	1
ppa001245m	11792.7	10164.9	13420.4	0.400834	0.344463	1	ppa001245m	10739.5	9811.79	11667.2	0.249869	0.579423	1	ppa001245m	9646.38	10455.5	8837.26	-0.242589	0.701173	1
ppa001246m	2213.88	2080.9	2346.86	0.17352	0.703881	1	ppa001246m	2052.66	2007.69	2097.63	0.0632241	0.930362	1	ppa001246m	2803.25	2140.78	3465.72	0.695018	0.228762	0.741543
ppa001247m	2433.54	1952.26	2914.82	0.578261	0.198994	1	ppa001247m	2012.42	1883.6	2141.24	0.184951	0.728946	1	ppa001247m	1829.67	2008.43	1650.91	-0.282804	0.583623	1
ppa001248m	5440.71	4308	6573.42	0.609626	0.173896	1	ppa001248m	4260.94	4155.96	4365.92	0.0711041	0.930701	1	ppa001248m	3837.32	4432.17	3242.46	-0.450922	0.408928	0.924765
ppa001249m	514.31	436.733	591.887	0.438569	0.339649	1	ppa001249m	460.58	421.434	499.726	0.24583	0.634408	1	ppa001249m	414.182	449.272	379.092	-0.24504	0.644393	1
ppa001250m	2377.29	1638.13	3116.45	0.927852	0.0354949	0.99098	ppa001250m	1805.42	1580.42	2030.41	0.361459	0.478867	1	ppa001250m	1719.96	1685.3	1754.62	0.0581548	0.949159	1
ppa001251m	217.458	159.883	275.034	0.782596	0.113834	1	ppa001251m	153.031	154.232	151.83	-0.0226432	0.92122	1	ppa001251m	135.399	164.494	106.303	-0.629847	0.274344	0.797299
ppa001252m	6.68705	6.79658	6.57752	-0.0472652	1	1	ppa001252m	10.354	6.56157	14.1465	1.10833	0.38573	1	ppa001252m	17.431	6.99043	27.8715	1.99534	0.256857	0.774033
ppa001253m	788.987	807.847	770.127	-0.0689841	0.872436	1	ppa001253m	772.908	779.453	766.363	-0.0244326	0.928242	1	ppa001253m	985.779	831.08	1140.48	0.456578	0.441014	0.94495
ppa001254m	3766.13	3373.18	4159.08	0.302152	0.484593	1	ppa001254m	3233.77	3255.21	3212.33	-0.0191313	0.955052	1	ppa001254m	3562.73	3469.95	3655.5	0.0751547	0.913947	1
ppa001255m	1312.84	1353.07	1272.62	-0.0884371	0.803234	1	ppa001255m	1297	1305.75	1288.26	-0.0194559	0.956641	1	ppa001255m	1435.86	1391.88	1479.83	0.088392	0.88718	1
ppa001256m	4631.69	4456.36	4807.03	0.10928	0.816888	1	ppa001256m	4862.6	4300.35	5424.86	0.335134	0.486874	1	ppa001256m	6307.11	4584.27	8029.95	0.8087	0.14311	0.603074
ppa001257m	4285.01	3993.85	4576.16	0.196355	0.696712	1	ppa001257m	4826.72	3853.58	5799.86	0.589821	0.222818	1	ppa001257m	6518.64	4108.68	8928.59	1.11976	0.0471838	0.348702
ppa001258m	2065.16	2020.58	2109.73	0.0622887	0.916061	1	ppa001258m	1827.56	1949.89	1705.22	-0.193431	0.670672	1	ppa001258m	2160.83	2078.56	2243.1	0.109913	0.852138	1
ppa001259m	8376.36	6706.31	10046.4	0.58309	0.172122	1	ppa001259m	7306.94	6472.03	8141.85	0.331139	0.483901	1	ppa001259m	7971.23	6898.58	9043.88	0.390642	0.473458	0.966169
ppa001260m	6197.45	6052.37	6342.54	0.067562	0.798102	1	ppa001260m	5788.44	5842.68	5734.2	-0.0270382	0.980273	1	ppa001260m	6733.84	6225.16	7242.51	0.218379	0.673027	1
ppa001261m	9282.86	8038.8	10526.9	0.38903	0.378098	1	ppa001261m	7689.13	7756.61	7621.65	-0.0253229	0.928642	1	ppa001261m	8235.09	8269.85	8200.32	-0.0121823	0.926578	1
ppa001262m	4818.05	4786.07	4850.03	0.0191522	0.920532	1	ppa001262m	4070.81	4619.91	3521.72	-0.391585	0.418661	1	ppa001262m	4202.17	4922.86	3481.48	-0.499794	0.336199	0.865204
ppa001263m	1499.87	1570.2	1429.54	-0.135404	0.790124	1	ppa001263m	1568.65	1515.48	1621.82	0.0978351	0.837539	1	ppa001263m	1743.39	1615.17	1871.62	0.2126	0.721294	1
ppa001264m	1731.96	1473.99	1989.93	0.432996	0.320402	1	ppa001264m	1328.46	1422.46	1234.46	-0.204505	0.655494	1	ppa001264m	1237.3	1516.26	958.338	-0.661911	0.224344	0.73649
ppa001265m	0	0	0	NA	NA	NA	ppa001265m	0	0	0	NA	NA	NA	ppa001265m	0	0	0	NA	NA	NA
ppa001266m	93.1119	89.2001	97.0238	0.121293	0.801532	1	ppa001266m	77.8113	86.0918	69.5308	-0.308224	0.615648	1	ppa001266m	80.4935	91.7543	69.2327	-0.406323	0.537482	1
ppa001267m	17651.2	13459.2	21843.3	0.698602	0.100499	1	ppa001267m	17302.4	12990	21614.9	0.734626	0.117115	1	ppa001267m	13283.4	13844.6	12722.2	-0.121975	0.798308	1
ppa001268m	2512.15	2263.86	2760.43	0.286111	0.498936	1	ppa001268m	2093.47	2184.83	2002.12	-0.12599	0.784122	1	ppa001268m	1915.84	2328.74	1502.94	-0.631763	0.245059	0.761241
ppa001269m	2156.53	2098.45	2214.62	0.0777304	0.842532	1	ppa001269m	1805.23	2025.04	1585.43	-0.353074	0.446107	1	ppa001269m	1909.7	2158.66	1660.74	-0.378307	0.469849	0.96405
ppa001270m	1923.45	1809.24	2037.66	0.171525	0.700187	1	ppa001270m	1885.06	1745.94	2024.17	0.213333	0.663374	1	ppa001270m	1982.74	1861.16	2104.31	0.177149	0.737493	1
ppa001271m	847.831	779.563	916.098	0.232835	0.598572	1	ppa001271m	803.037	752.317	853.756	0.182483	0.710601	1	ppa001271m	849.539	801.919	897.158	0.161905	0.798483	1
ppa001272m	2298	1955.89	2640.11	0.432771	0.325664	1	ppa001272m	1933.81	1887.31	1980.32	0.0694012	0.906973	1	ppa001272m	1890.74	2012.08	1769.41	-0.185416	0.700818	1
ppa001273m	4837.98	4660.54	5015.43	0.105877	0.824139	1	ppa001273m	4564.91	4497.45	4632.37	0.0426433	0.94252	1	ppa001273m	4284.71	4794.27	3775.14	-0.344783	0.521901	0.990959
ppa001274m	2836.45	2486.99	3185.9	0.357301	0.424255	1	ppa001274m	2237.69	2399.69	2075.69	-0.209259	0.631542	1	ppa001274m	1989.68	2558.47	1420.89	-0.848485	0.115979	0.545644
ppa001275m	49.2555	60.706	37.805	-0.683264	0.64066	1	ppa001275m	49.943	58.6482	41.2378	-0.508122	0.679508	1	ppa001275m	93.002	62.4202	123.584	0.985406	0.266151	0.787403
ppa001276m	33.3776	48.8019	17.9534	-1.44268	0.0489304	1	ppa001276m	55.151	47.1078	63.1943	0.423828	0.50524	1	ppa001276m	609.687	50.1965	1169.18	4.54176	1.6521e-11	1.76593e-08
ppa001277m	213.36	245.25	181.471	-0.434518	0.397988	1	ppa001277m	232.448	236.801	228.095	-0.0540369	0.973199	1	ppa001277m	402.296	252.232	552.359	1.13086	0.0529881	0.372221
ppa001278m	3816.55	3449.44	4183.65	0.2784	0.511048	1	ppa001278m	3330.32	3329.21	3331.43	0.000961274	0.997757	1	ppa001278m	3081.78	3548.23	2615.34	-0.440099	0.429876	0.938703
ppa001279m	1979.52	2296.45	1662.58	-0.465981	0.303139	1	ppa001279m	2002.62	2216.43	1788.81	-0.30924	0.517283	1	ppa001279m	3231.33	2362.21	4100.44	0.79564	0.155957	0.627155
ppa001280m	1104.44	940.553	1268.34	0.431355	0.347709	1	ppa001280m	1171.34	907.499	1435.18	0.661265	0.178142	1	ppa001280m	1131.6	967.603	1295.6	0.421136	0.467184	0.962105
ppa001281m	1937.51	1736.6	2138.43	0.300288	0.691578	1	ppa001281m	1241.1	1675.54	806.657	-1.0546	0.0250271	1	ppa001281m	1426.74	1786.55	1066.93	-0.743705	0.189468	0.685123
ppa001282m	0.973148	0.471777	1.47452	1.64407	0.876906	1	ppa001282m	0.470387	0.454484	0.486291	0.0975905	1	1	ppa001282m	0.507093	0.485644	0.528542	0.12212	1	1
ppa001283m	801.698	691.544	911.853	0.398979	0.385616	1	ppa001283m	602.303	667.147	537.459	-0.311851	0.483091	1	ppa001283m	566.993	711.471	422.515	-0.751802	0.149573	0.613737
ppa001284m	1940.1	1783.2	2097	0.23386	0.620875	1	ppa001284m	1889.32	1720.39	2058.25	0.258683	0.622074	1	ppa001284m	1941.68	1834.54	2048.82	0.159377	0.798961	1
ppa001285m	2956.47	3075.81	2837.13	-0.116533	0.82093	1	ppa001285m	2592.43	2968.88	2215.98	-0.421976	0.380004	1	ppa001285m	2815.87	3163.77	2467.98	-0.358317	0.509946	0.986393
ppa001286m	8337.06	7319.26	9354.86	0.354017	0.433269	1	ppa001286m	6308.67	7060.84	5556.49	-0.345665	0.420958	1	ppa001286m	5202.43	7530.26	2874.6	-1.38934	0.012919	0.170063
ppa001287m	1200.87	1370.28	1031.46	-0.409778	0.392919	1	ppa001287m	1313.49	1322.93	1304.05	-0.0207385	0.995398	1	ppa001287m	2208.7	1409.34	3008.05	1.09381	0.165609	0.645044
ppa001288m	5545.99	4850.01	6241.97	0.364014	0.392217	1	ppa001288m	4478.95	4680.47	4277.43	-0.129909	0.771901	1	ppa001288m	3998.1	4989.11	3007.09	-0.730417	0.178095	0.667946
ppa001289m	1559.27	1449.81	1668.73	0.202883	0.669554	1	ppa001289m	1368.41	1399.09	1337.73	-0.0647009	0.880688	1	ppa001289m	1546.23	1491.41	1601.04	0.102332	0.881202	1
ppa001291m	8070.8	5483.57	10658	0.958754	0.0199292	0.758501	ppa001291m	6462.87	5294.18	7631.55	0.527568	0.265418	1	ppa001291m	4601.61	5639.88	3563.35	-0.662431	0.25273	0.768912
ppa001292m	3051.37	3206.1	2896.64	-0.146442	0.781739	1	ppa001292m	3024.61	3095.7	2953.53	-0.0678237	0.942266	1	ppa001292m	2527.52	3297.35	1757.69	-0.90763	0.120464	0.553765
ppa001293m	174.05	234.058	114.042	-1.0373	0.54616	1	ppa001293m	247.159	226.193	268.125	0.245354	0.735983	1	ppa001293m	3125.05	240.639	6009.46	4.6423	0.0595137	0.395353
ppa001294m	19.0487	10.1938	27.9036	1.45276	0.283944	1	ppa001294m	7.37531	9.83628	4.91433	-1.00112	0.483811	1	ppa001294m	7.05525	10.4867	3.62383	-1.53297	0.367982	0.895167
ppa001295m	16366.3	12406.4	20326.2	0.71225	0.103107	1	ppa001295m	15205.8	11971.4	18440.2	0.623266	0.355216	1	ppa001295m	14667.6	12762.8	16572.3	0.376828	0.460888	0.957426
ppa001296m	499.982	491.543	508.421	0.0487037	0.965764	1	ppa001296m	478.761	474.187	483.335	0.0275666	0.997873	1	ppa001296m	1301.86	505.714	2098.02	2.05263	0.000505815	0.0211611
ppa001297m	4654.63	4074.71	5234.54	0.361366	0.402767	1	ppa001297m	4081.94	3932.78	4231.11	0.105488	0.817386	1	ppa001297m	4198.34	4191.36	4205.32	0.00479683	0.988631	1
ppa001298m	0.97746	1.51011	0.444804	-1.76342	0.83007	1	ppa001298m	1.95146	1.45678	2.44615	0.74773	0.897056	1	ppa001298m	3.89459	1.55366	6.23552	2.00484	0.408209	0.924552
ppa001299m	1927.19	880.188	2974.19	1.75662	0.052062	1	ppa001299m	2056.23	850.341	3262.11	1.93969	3.96953e-05	0.0465427	ppa001299m	2860.1	905.046	4815.15	2.41152	0.0175416	0.203368
ppa001300m	2160.08	2106.22	2213.93	0.0719572	0.868586	1	ppa001300m	1918.86	2032.65	1805.07	-0.171309	0.710737	1	ppa001300m	1879.47	2166.6	1592.33	-0.444292	0.373169	0.899493
ppa001301m	15465.6	17837.3	13093.9	-0.445997	0.294648	1	ppa001301m	15506.5	17214	13799	-0.319015	0.492744	1	ppa001301m	13747.7	18348.8	9146.56	-1.00438	0.0719383	0.435984
ppa001302m	2998.32	2535.26	3461.39	0.449221	0.322201	1	ppa001302m	2386.01	2445.98	2326.05	-0.0725311	0.83579	1	ppa001302m	2667.4	2608.24	2726.55	0.0639989	0.983335	1
ppa001303m	608.577	507.069	710.086	0.485812	0.259688	1	ppa001303m	467.212	489.383	445.041	-0.137026	0.780472	1	ppa001303m	532.039	521.595	542.483	0.0566481	0.932825	1
ppa001304m	12564.8	10987.7	14141.9	0.364089	0.427518	1	ppa001304m	11012.6	10602.3	11423	0.10756	0.841587	1	ppa001304m	9578.97	11303.4	7854.57	-0.525149	0.321901	0.849359
ppa001305m	772.095	641.868	902.323	0.491367	0.33858	1	ppa001305m	673.248	619.078	727.418	0.232663	0.713057	1	ppa001305m	732.197	660.424	803.97	0.283748	0.641466	1
ppa001306m	3038.21	2704.51	3371.91	0.3182	0.46538	1	ppa001306m	2568.65	2609.8	2527.49	-0.0462347	0.904857	1	ppa001306m	2546.14	2782.14	2310.13	-0.268219	0.610683	1
ppa001307m	1320.56	1164.87	1476.26	0.341782	0.656079	1	ppa001307m	1031.81	1123.28	940.332	-0.256478	0.715923	1	ppa001307m	1163.33	1198.64	1128.02	-0.0876	0.807303	1
ppa001308m	0	0	0	NA	NA	NA	ppa001308m	0	0	0	NA	NA	NA	ppa001308m	0	0	0	NA	NA	NA
ppa001309m	101.046	97.3172	104.775	0.106521	0.799105	1	ppa001309m	99.6163	93.9235	105.309	0.165073	0.779056	1	ppa001309m	81.9881	100.105	63.8713	-0.648274	0.348937	0.878089
ppa001310m	493.172	464.768	521.575	0.166363	0.699534	1	ppa001310m	475.102	448.496	501.708	0.161752	0.758724	1	ppa001310m	590.217	478.108	702.325	0.554801	0.351549	0.881094
ppa001311m	248.794	286.059	211.528	-0.435465	0.679941	1	ppa001311m	248.191	276.34	220.041	-0.328671	0.758019	1	ppa001311m	530.575	294.146	767.003	1.3827	0.0336357	0.290883
ppa001312m	11534.7	10547.3	12522.1	0.247604	0.577237	1	ppa001312m	9268.86	10176.6	8361.18	-0.283471	0.512677	1	ppa001312m	8715.56	10850.7	6580.46	-0.721522	0.162992	0.640996
ppa001313m	3963	3398.94	4527.06	0.413488	0.361232	1	ppa001313m	3361.29	3279.58	3443	0.0701577	0.911692	1	ppa001313m	2956.82	3496.65	2416.99	-0.532765	0.308137	0.836914
ppa001314m	258.177	295.856	220.498	-0.42413	0.616038	1	ppa001314m	369.785	285.253	454.318	0.67146	0.671124	1	ppa001314m	324.315	304.45	344.181	0.176961	0.90421	1
ppa001315m	39.3796	28.0372	50.722	0.855266	0.188356	1	ppa001315m	32.3804	27.0741	37.6868	0.477148	0.498731	1	ppa001315m	49.7867	28.8343	70.7391	1.29472	0.0789672	0.455082
ppa001316m	1.65229	3.30458	0	-Inf	0.294229	1	ppa001316m	1.83991	3.19353	0.486291	-2.71526	0.50689	1	ppa001316m	4.62819	3.39748	5.8589	0.786165	0.737844	1
ppa001317m	10640.4	10017.1	11263.7	0.16922	0.695651	1	ppa001317m	10055.5	9667.56	10443.5	0.111375	0.814016	1	ppa001317m	13481.4	10304.2	16658.6	0.69304	0.203732	0.707503
ppa001319m	3542.26	2488.6	4595.93	0.885021	0.0462786	1	ppa001319m	3163.38	2401.27	3925.49	0.709073	0.142306	1	ppa001319m	2482.74	2560.11	2405.36	-0.0899536	0.855142	1
ppa001320m	1733.31	1714.92	1751.69	0.0306033	0.912799	1	ppa001320m	1388.54	1655.23	1121.86	-0.561148	0.242704	1	ppa001320m	2282.88	1764	2801.76	0.667486	0.236044	0.750835
ppa001321m	0	0	0	NA	NA	NA	ppa001321m	0.489964	0	0.979927	Inf	0.834362	1	ppa001321m	0	0	0	NA	NA	NA
ppa001322m	3.84951	2.83066	4.86836	0.782295	0.802029	1	ppa001322m	2.58652	2.7269	2.44615	-0.156753	0.991102	1	ppa001322m	1.92502	2.91386	0.936184	-1.63807	0.667582	1
ppa001323m	111.455	128.457	94.4529	-0.443615	0.497366	1	ppa001323m	115.538	123.932	107.144	-0.209991	0.679264	1	ppa001323m	213.428	132.155	294.701	1.15702	0.073618	0.440588
ppa001324m	15806.1	11804.1	19808.2	0.746802	0.0643439	1	ppa001324m	14294.8	11398.1	17191.6	0.592908	0.29372	1	ppa001324m	10427.6	12139.9	8715.35	-0.478128	0.431655	0.940378
ppa001325m	2367.78	2136.9	2598.67	0.282258	0.545086	1	ppa001325m	2318.49	2061.81	2575.16	0.320748	0.521697	1	ppa001325m	2365.72	2198.34	2533.09	0.204481	0.714367	1
ppa001326m	8281.73	6808.44	9755.02	0.518819	0.231585	1	ppa001326m	7019.43	6569.73	7469.13	0.185106	0.715238	1	ppa001326m	6209.47	7004.01	5414.93	-0.371237	0.47693	0.968545
ppa001327m	14135.4	12956.7	15314	0.241154	0.535411	1	ppa001327m	13318.7	12506.9	14130.6	0.176105	0.689053	1	ppa001327m	12079.6	13327.1	10832.2	-0.299029	0.589253	1
ppa001328m	218.951	173.194	264.709	0.612021	0.218673	1	ppa001328m	175.808	167.087	184.529	0.143247	0.83085	1	ppa001328m	129.793	178.183	81.403	-1.1302	0.06935	0.427992
ppa001330m	377.865	418.153	337.576	-0.308816	0.513044	1	ppa001330m	369.674	403.571	335.776	-0.265326	0.593976	1	ppa001330m	533.963	430.131	637.796	0.56832	0.378068	0.901789
ppa001331m	0	0	0	NA	NA	NA	ppa001331m	0	0	0	NA	NA	NA	ppa001331m	0	0	0	NA	NA	NA
ppa001332m	1960.42	1696.88	2223.96	0.390246	0.371229	1	ppa001332m	1693.38	1637.33	1749.42	0.0955315	0.870996	1	ppa001332m	1344.42	1745.65	943.2	-0.888127	0.108508	0.52961
ppa001333m	1219.77	1272.58	1166.96	-0.124996	0.749723	1	ppa001333m	1163.47	1227.75	1099.18	-0.159594	0.699452	1	ppa001333m	1407.79	1309.22	1506.36	0.20236	0.763969	1
ppa001334m	2.18218	1.41533	2.94904	1.0591	0.820892	1	ppa001334m	3.63253	1.36345	5.9016	2.11384	0.375936	1	ppa001334m	3.29522	1.45693	5.1335	1.81701	0.514182	0.988545
ppa001335m	1296.38	1096.25	1496.51	0.449025	0.28465	1	ppa001335m	1156.71	1057.98	1255.43	0.246873	0.608807	1	ppa001335m	1197.82	1127.67	1267.98	0.169186	0.763903	1
ppa001336m	2715.48	2779.29	2651.68	-0.0678072	0.854948	1	ppa001336m	2517.18	2682.08	2352.27	-0.189296	0.679831	1	ppa001336m	2186.84	2859.02	1514.67	-0.916515	0.0906661	0.488965
ppa001337m	2722.47	2347.54	3097.41	0.399914	0.380668	1	ppa001337m	2164.89	2264.93	2064.85	-0.133432	0.737126	1	ppa001337m	1747.78	2415.1	1080.47	-1.16042	0.030913	0.278256
ppa001338m	252.232	257.779	246.685	-0.0634637	0.899937	1	ppa001338m	252.844	248.776	256.911	0.0464241	0.9348	1	ppa001338m	403.645	265.169	542.121	1.0317	0.0746137	0.443865
ppa001339m	502.437	513.62	491.255	-0.0642297	0.882085	1	ppa001339m	449.513	495.442	403.583	-0.295851	0.497576	1	ppa001339m	499.734	528.444	471.023	-0.165953	0.714984	1
ppa001340m	15.9528	15.0064	16.8992	0.171377	0.940004	1	ppa001340m	16.7676	14.4744	19.0608	0.397103	0.730024	1	ppa001340m	11.4042	15.4398	7.36857	-1.0672	0.401171	0.919308
ppa001341m	3858.9	3080.26	4637.54	0.590306	0.179011	1	ppa001341m	3209.81	2971.95	3447.67	0.214211	0.684877	1	ppa001341m	2883.85	3168.87	2598.82	-0.286115	0.578359	1
ppa001342m	5541.24	4540.6	6541.89	0.526823	0.234931	1	ppa001342m	4631.7	4381.43	4881.97	0.156063	0.760948	1	ppa001342m	4347.41	4671.02	4023.8	-0.215178	0.680894	1
ppa001343m	2584.77	2020.96	3148.58	0.639661	0.170166	1	ppa001343m	1548.9	1949.37	1148.43	-0.763348	0.177917	1	ppa001343m	1238.54	2079.32	397.764	-2.38613	0.00260071	0.0642443
ppa001344m	5090.47	4509.03	5671.91	0.331015	0.438397	1	ppa001344m	4480.53	4352.1	4608.96	0.0827284	0.85006	1	ppa001344m	4156.3	4638.07	3674.52	-0.335966	0.552279	1
ppa001345m	269.86	285.56	254.159	-0.16806	0.823504	1	ppa001345m	289.206	275.728	302.684	0.134569	0.815704	1	ppa001345m	307.786	293.687	321.886	0.13227	0.74606	1
ppa001346m	2914.65	1787.64	4041.66	1.17689	0.0377245	1	ppa001346m	2330.13	1726.03	2934.23	0.765527	0.0922901	1	ppa001346m	1931.11	1838.54	2023.67	0.138414	0.702073	1
ppa001347m	11111.2	10504.1	11718.3	0.157807	0.705105	1	ppa001347m	10033.1	10137.3	9928.92	-0.0299723	0.943957	1	ppa001347m	9961.52	10805.2	9117.82	-0.244965	0.656351	1
ppa001348m	4608.73	3027.12	6190.35	1.03208	0.0183982	0.727201	ppa001348m	3257.88	2920.64	3595.12	0.299754	0.557342	1	ppa001348m	2891.24	3114.21	2668.27	-0.222963	0.61467	1
ppa001349m	1.13312	2.26624	0	-Inf	0.481883	1	ppa001349m	1.58191	2.19124	0.972582	-1.17186	0.864104	1	ppa001349m	1.16473	2.32947	0	-Inf	0.545432	1
ppa001350m	3765.62	3515.86	4015.39	0.191662	0.653938	1	ppa001350m	3475.15	3393.15	3557.15	0.0680978	0.887669	1	ppa001350m	3649.59	3616.61	3682.56	0.0260713	0.967549	1
ppa001351m	8.71425	4.90734	12.5212	1.35136	0.462018	1	ppa001351m	4.32927	4.73149	3.92706	-0.268847	0.912721	1	ppa001351m	4.68405	5.04989	4.31822	-0.225815	0.971679	1
ppa001352m	6536.12	6506.07	6566.17	0.013266	0.925274	1	ppa001352m	5767.02	6279.95	5254.09	-0.257311	0.591776	1	ppa001352m	4901.87	6692.12	3111.62	-1.10479	0.0442876	0.338838
ppa001353m	2615.65	2627.58	2603.72	-0.0131588	0.987415	1	ppa001353m	2350.72	2535.55	2165.88	-0.227344	0.6138	1	ppa001353m	2390.67	2703.01	2078.32	-0.379146	0.456385	0.955032
ppa001354m	1312.65	1398.56	1226.73	-0.189126	0.676301	1	ppa001354m	1376.17	1349.64	1402.69	0.0556249	0.922245	1	ppa001354m	2060.12	1438.69	2681.55	0.898316	0.128166	0.57201
ppa001355m	96.4771	104.872	88.0821	-0.25171	0.687424	1	ppa001355m	98.8497	101.232	96.4678	-0.0695418	0.930517	1	ppa001355m	100.97	107.869	94.071	-0.197461	0.771736	1
ppa001356m	8373.84	8447.23	8300.45	-0.0252882	0.937795	1	ppa001356m	9064.6	8153	9976.19	0.291157	0.528372	1	ppa001356m	9979.07	8689.05	11269.1	0.375101	0.487431	0.974774
ppa001357m	6718.82	6923.63	6514.02	-0.0879799	0.854436	1	ppa001357m	6272.49	6682.36	5862.62	-0.188812	0.68783	1	ppa001357m	6089.54	7121.88	5057.21	-0.493916	0.364007	0.891903
ppa001358m	4282.06	3872.51	4691.6	0.276809	0.526091	1	ppa001358m	3504.02	3737.13	3270.91	-0.192241	0.67223	1	ppa001358m	3634.54	3983.58	3285.5	-0.277955	0.627765	1
ppa001359m	327.928	328.108	327.749	-0.00158226	0.971721	1	ppa001359m	286.696	316.688	256.704	-0.302957	0.557395	1	ppa001359m	297.897	337.498	258.297	-0.385847	0.498678	0.978678
ppa001360m	26.1937	28.9808	23.4066	-0.30818	0.74053	1	ppa001360m	26.9443	27.983	25.9056	-0.111287	0.951227	1	ppa001360m	20.1952	29.8056	10.5848	-1.49359	0.162319	0.639876
ppa001361m	862.898	811.339	914.458	0.172613	0.698711	1	ppa001361m	675.725	782.821	568.63	-0.461192	0.318725	1	ppa001361m	622.259	834.673	409.844	-1.02614	0.0606569	0.398992
ppa001362m	1596.01	1594.84	1597.18	0.00211192	0.938665	1	ppa001362m	1491.88	1538.83	1444.93	-0.0908268	0.817022	1	ppa001362m	1203.92	1640.69	767.153	-1.09672	0.0500751	0.361413
ppa001363m	5.84329	9.25239	2.43418	-1.92639	0.258567	1	ppa001363m	7.88846	8.93946	6.83745	-0.386729	0.868708	1	ppa001363m	8.8486	9.51335	8.18385	-0.217174	0.981635	1
ppa001364m	1409.41	1341.33	1477.5	0.139487	0.762594	1	ppa001364m	1290.3	1294.27	1286.32	-0.0088895	0.962111	1	ppa001364m	1444.72	1379.87	1509.57	0.129601	0.83467	1
ppa001365m	2881.36	2898.98	2863.73	-0.0176507	0.981308	1	ppa001365m	2553.45	2798.09	2308.81	-0.277293	0.560738	1	ppa001365m	2270.66	2981.94	1559.39	-0.935273	0.0982172	0.50773
ppa001366m	1668.06	1601.2	1734.92	0.115717	0.797068	1	ppa001366m	1566.74	1545.13	1588.34	0.0397962	0.948861	1	ppa001366m	1997.84	1647.17	2348.51	0.511762	0.364514	0.891903
ppa001367m	27.6455	29.3557	25.9353	-0.178719	0.852755	1	ppa001367m	29.8375	28.3321	31.343	0.145707	0.86979	1	ppa001367m	27.0113	30.1965	23.8262	-0.341836	0.773676	1
ppa001368m	55322	51048.2	59595.8	0.223351	0.61466	1	ppa001368m	52752.3	49259.5	56245.1	0.191326	0.701073	1	ppa001368m	57275.8	52514.1	62037.6	0.240439	0.664218	1
ppa001369m	4926.78	3991.53	5862.03	0.554458	0.159111	1	ppa001369m	4293.15	3854.61	4731.69	0.29577	0.518621	1	ppa001369m	3572.59	4104.91	3040.27	-0.43315	0.493459	0.976689
ppa001370m	5750.92	5167.57	6334.28	0.293695	0.500778	1	ppa001370m	4930.8	4986.61	4874.99	-0.0326615	0.927255	1	ppa001370m	5001.37	5315.9	4686.84	-0.1817	0.728714	1
ppa001371m	1939.81	1756	2123.63	0.274241	0.567837	1	ppa001371m	1748.61	1694.05	1803.18	0.0900671	0.898559	1	ppa001371m	1584.94	1806.59	1363.29	-0.406182	0.426459	0.936309
ppa001372m	2683.97	2194.69	3173.25	0.531944	0.27966	1	ppa001372m	2323.7	2119.06	2528.35	0.254769	0.542979	1	ppa001372m	2486.29	2257.18	2715.41	0.266649	0.5975	1
ppa001373m	2650.06	2861.77	2438.34	-0.231008	0.642933	1	ppa001373m	2555.93	2762.52	2349.33	-0.233736	0.64763	1	ppa001373m	2633.89	2943.52	2324.27	-0.340766	0.495171	0.976998
ppa001374m	1.98563	1.98189	1.98938	0.00543731	1	1	ppa001374m	1.93556	1.91126	1.95985	0.0362217	1	1	ppa001374m	3.8282	2.0393	5.6171	1.46175	0.584251	1
ppa001375m	6.359	3.77636	8.94165	1.24355	0.386293	1	ppa001375m	8.19354	3.64802	12.7391	1.80407	0.175778	1	ppa001375m	11.8389	3.88312	19.7947	2.34982	0.06855	0.425759
ppa001376m	1763.51	1595.81	1931.2	0.275209	0.539621	1	ppa001376m	1536.17	1539.88	1532.47	-0.0069621	0.968051	1	ppa001376m	1536.99	1641.64	1432.35	-0.196758	0.724759	1
ppa001377m	4909.64	4507.46	5311.82	0.236891	0.578669	1	ppa001377m	3856.07	4349.84	3362.3	-0.371513	0.417842	1	ppa001377m	3499.66	4636.76	2362.56	-0.972767	0.0704456	0.431391
ppa001378m	1016.83	715.368	1318.29	0.88191	0.0632175	1	ppa001378m	626.592	689.872	563.313	-0.292392	0.629026	1	ppa001378m	615.205	736.09	494.32	-0.574437	0.438639	0.94461
ppa001379m	14094.3	13546.6	14642.1	0.112194	0.724221	1	ppa001379m	11392.3	13076.5	9708.12	-0.429708	0.370246	1	ppa001379m	10439.7	13933.6	6945.7	-1.00438	0.064242	0.411064
ppa001380m	343.196	444.201	242.192	-0.875063	0.456293	1	ppa001380m	413.185	429.139	397.232	-0.111463	0.966876	1	ppa001380m	805.988	456.746	1155.23	1.33872	0.0139314	0.178125
ppa001381m	3889.14	2412.89	5365.38	1.15292	0.011238	0.577993	ppa001381m	2682.66	2327.28	3038.05	0.384498	0.46997	1	ppa001381m	2250.06	2482.62	2017.49	-0.299305	0.618213	1
ppa001382m	12823.4	12259.5	13387.3	0.126957	0.911348	1	ppa001382m	7489.52	11821.5	3157.58	-1.90452	0.100196	1	ppa001382m	6678.11	12615.1	741.065	-4.08941	0.00753033	0.124184
ppa001383m	6.13131	8.11927	4.14334	-0.970554	0.60306	1	ppa001383m	7.36636	7.84384	6.88887	-0.187292	0.986827	1	ppa001383m	10.3874	8.34862	12.4261	0.573765	0.600431	1
ppa001384m	715.945	720.751	711.14	-0.0193674	0.981059	1	ppa001384m	656.671	695.523	617.818	-0.170916	0.710045	1	ppa001384m	976.97	741.436	1212.5	0.709597	0.221571	0.733468
ppa001385m	1128.63	965.969	1291.29	0.418765	0.342823	1	ppa001385m	1042.24	932.142	1152.33	0.305936	0.538561	1	ppa001385m	908.293	993.698	822.887	-0.272113	0.566653	1
ppa001386m	125.885	85.8912	165.878	0.949539	0.0773426	1	ppa001386m	68.3776	82.874	53.8813	-0.621134	0.299772	1	ppa001386m	68.2104	88.3608	48.0599	-0.878572	0.246352	0.763372
ppa001387m	916.74	725.447	1108.03	0.611058	0.506917	1	ppa001387m	1017.56	699.947	1335.17	0.931707	0.109459	1	ppa001387m	612.177	746.312	478.041	-0.642645	0.241119	0.757366
ppa001389m	331.114	313.58	348.648	0.152936	0.703994	1	ppa001389m	306.907	302.705	311.109	0.0395066	0.917214	1	ppa001389m	314.211	322.537	305.884	-0.0764821	0.936197	1
ppa001390m	9302.28	8330.91	10273.6	0.302402	0.489079	1	ppa001390m	8058.18	8039.69	8076.66	0.00661862	0.997963	1	ppa001390m	8816.56	8569.84	9063.27	0.0807646	0.865482	1
ppa001391m	1621.57	1552.64	1690.5	0.122725	0.799009	1	ppa001391m	1619.55	1498.07	1741.03	0.216835	0.675978	1	ppa001391m	2011.36	1597.3	2425.43	0.602606	0.294079	0.821122
ppa001392m	17318.2	14579.4	20056.9	0.460171	0.26947	1	ppa001392m	16920.4	14073.7	19767.1	0.490103	0.282978	1	ppa001392m	15389.6	14995.9	15783.3	0.0738333	0.902072	1
ppa001393m	1501.84	1312.91	1690.77	0.364915	0.388164	1	ppa001393m	1232.89	1267.22	1198.55	-0.0803756	0.874023	1	ppa001393m	1248.54	1350.47	1146.61	-0.236088	0.687107	1
ppa001394m	4408.6	4109.5	4707.7	0.196058	0.640352	1	ppa001394m	3830.9	3966.18	3695.63	-0.101932	0.828926	1	ppa001394m	4053.25	4227.23	3879.27	-0.123924	0.828346	1
ppa001395m	3476.76	2818.42	4135.09	0.553036	0.203476	1	ppa001395m	2955.39	2719.64	3191.13	0.230651	0.642801	1	ppa001395m	2706.17	2899.35	2512.99	-0.206324	0.676031	1
ppa001396m	464.813	427.742	501.885	0.230618	0.66255	1	ppa001396m	400.244	412.641	387.847	-0.0894005	0.812012	1	ppa001396m	319.793	440.071	199.514	-1.14125	0.0456541	0.343598
ppa001397m	8444.19	6432.43	10456	0.700891	0.311218	1	ppa001397m	7190.87	6204.34	8177.41	0.398367	0.71614	1	ppa001397m	8157.65	6618.27	9697.04	0.551092	0.443886	0.945353
ppa001398m	758.18	505.771	1010.59	0.998642	0.0770452	1	ppa001398m	681.529	488.688	874.37	0.839331	0.528215	1	ppa001398m	654.427	520.026	788.827	0.601125	0.342701	0.872951
ppa001399m	4640.28	4135.98	5144.58	0.314824	0.456548	1	ppa001399m	4202.41	3991.51	4413.3	0.144924	0.763627	1	ppa001399m	4751.06	4254.55	5247.56	0.302639	0.572315	1
ppa001400m	1563.54	690.479	2436.61	1.8192	0.000933723	0.123882	ppa001400m	1190.77	666.44	1715.11	1.36375	0.00469758	0.787733	ppa001400m	906.851	710.242	1103.46	0.635653	0.238596	0.754164
ppa001401m	1726.37	1511.56	1941.18	0.3609	0.420033	1	ppa001401m	1458.66	1458.75	1458.57	-0.000181705	0.993686	1	ppa001401m	1194.73	1554.9	834.561	-0.89773	0.10821	0.528755
ppa001402m	2440.73	2440.95	2440.52	-0.000258175	0.998294	1	ppa001402m	2353.79	2355.83	2351.76	-0.00249192	0.996357	1	ppa001402m	2420.8	2510.88	2330.73	-0.10741	0.824853	1
ppa001403m	2273.03	1625.31	2920.76	0.845626	0.0573815	1	ppa001403m	1991	1568.15	2413.86	0.622282	0.205002	1	ppa001403m	1911.56	1672.07	2151.04	0.363399	0.532393	0.997736
ppa001404m	2629.78	2474.74	2784.82	0.170305	0.68255	1	ppa001404m	2381.69	2388.41	2374.97	-0.00814072	0.986356	1	ppa001404m	2557.24	2545.64	2568.85	0.0130915	0.978947	1
ppa001405m	2690.53	2785.76	2595.31	-0.102164	0.829336	1	ppa001405m	2421.17	2688.57	2153.78	-0.31997	0.496198	1	ppa001405m	2655.32	2865.57	2445.07	-0.228946	0.666911	1
ppa001406m	1092.08	1172.44	1011.72	-0.212703	0.63865	1	ppa001406m	1147.09	1131.57	1162.6	0.0390323	0.931046	1	ppa001406m	1247.17	1206.01	1288.33	0.095255	0.876716	1
ppa001407m	99.0117	102.968	95.0555	-0.115353	0.781042	1	ppa001407m	99.5574	99.3165	99.7983	0.00698157	0.961074	1	ppa001407m	103.087	105.943	100.231	-0.0799633	0.860025	1
ppa001408m	10068.3	7602.13	12534.4	0.721416	0.0938384	1	ppa001408m	7091.84	7336.43	6847.24	-0.0995558	0.821525	1	ppa001408m	6954.81	7820.15	6089.48	-0.360876	0.480044	0.969817
ppa001409m	2430.46	2417.8	2443.11	0.0150231	0.919854	1	ppa001409m	2196.05	2334.26	2057.84	-0.18183	0.737159	1	ppa001409m	2545.17	2486.74	2603.61	0.0662582	0.870611	1
ppa001410m	81.384	67.5867	95.1813	0.493939	0.591839	1	ppa001410m	65.0249	65.2424	64.8074	-0.00965088	1	1	ppa001410m	274.756	69.5175	479.994	2.78757	1.31244e-05	0.00136201
ppa001411m	38.112	42.0053	34.2186	-0.295789	0.651064	1	ppa001411m	30.0797	40.5462	19.6132	-1.04774	0.180827	1	ppa001411m	41.135	43.2061	39.064	-0.145395	0.821914	1
ppa001412m	27601.3	31690.2	23512.4	-0.430615	0.594723	1	ppa001412m	20325.9	30553.6	10098.1	-1.59726	0.221176	1	ppa001412m	17370.8	32611.1	2130.58	-3.93605	0.0260138	0.252668
ppa001413m	3872.1	3422.94	4321.27	0.33622	0.549643	1	ppa001413m	3516.65	3305.49	3727.81	0.173465	0.644435	1	ppa001413m	3080.93	3520.18	2641.68	-0.414193	0.521756	0.990959
ppa001414m	476.897	510.022	443.773	-0.200737	0.700847	1	ppa001414m	461.36	492.361	430.359	-0.194178	0.724055	1	ppa001414m	459.335	524.579	394.09	-0.412633	0.492618	0.976689
ppa001415m	0	0	0	NA	NA	NA	ppa001415m	0	0	0	NA	NA	NA	ppa001415m	0	0	0	NA	NA	NA
ppa001416m	1.7756	2.07667	1.47452	-0.494031	0.967022	1	ppa001416m	2.96215	2.00459	3.91971	0.967442	0.729803	1	ppa001416m	2.55521	2.13602	2.97439	0.477668	0.900951	1
ppa001417m	133.938	98.429	169.447	0.783675	0.307136	1	ppa001417m	99.894	94.8976	104.89	0.144439	0.954528	1	ppa001417m	71.716	101.29	42.1422	-1.26515	0.2863	0.81045
ppa001418m	2924.94	2685.86	3164.03	0.23638	0.59602	1	ppa001418m	2629.09	2591.99	2666.19	0.0407149	0.940065	1	ppa001418m	2525.02	2762.88	2287.17	-0.272611	0.626104	1
ppa001419m	4405.56	3991.15	4819.97	0.27222	0.527212	1	ppa001419m	3827.97	3851.59	3804.35	-0.0178047	0.957571	1	ppa001419m	4044.21	4105.64	3982.77	-0.0438331	0.900412	1
ppa001420m	1412.48	1290.69	1534.26	0.2494	0.627271	1	ppa001420m	1217.34	1245.18	1189.5	-0.0659886	0.845234	1	ppa001420m	1095.27	1327.88	862.661	-0.622255	0.241666	0.757907
ppa001421m	1958.04	1891.45	2024.64	0.0981747	0.8258	1	ppa001421m	2147.85	1825.67	2470.03	0.436099	0.346666	1	ppa001421m	3733.07	1945.55	5520.59	1.50464	0.0367803	0.306785
ppa001422m	6928.95	6707.74	7150.15	0.0921478	0.825897	1	ppa001422m	6912.22	6473.48	7350.96	0.183391	0.70052	1	ppa001422m	6542	6900.03	6183.98	-0.158066	0.787896	1
ppa001423m	2916.87	2871.24	2962.49	0.0451381	0.924216	1	ppa001423m	2757.43	2770.91	2743.95	-0.0141085	0.969032	1	ppa001423m	2830.58	2953.57	2707.59	-0.125449	0.810195	1
ppa001424m	1937.21	1642.42	2232	0.442512	0.321719	1	ppa001424m	1559.91	1584.78	1535.04	-0.0460075	0.897101	1	ppa001424m	1666.55	1689.62	1643.48	-0.0399465	0.915445	1
ppa001425m	3007.56	2771.39	3243.72	0.227041	0.621258	1	ppa001425m	2722	2674.17	2769.82	0.0506999	0.939653	1	ppa001425m	2500.08	2851.02	2149.15	-0.40771	0.438035	0.94459
ppa001426m	1.43144	0.943555	1.91932	1.02442	0.904173	1	ppa001426m	1.19127	0.908968	1.47356	0.697009	1	1	ppa001426m	1.48228	0.971288	1.99327	1.03717	0.936698	1
ppa001427m	71.6119	31.3461	111.878	1.83557	0.0347382	0.984175	ppa001427m	39.4671	30.2919	48.6423	0.68328	0.480087	1	ppa001427m	92.7692	32.2277	153.311	2.25008	0.130754	0.576975
ppa001428m	2694.08	2249	3139.15	0.481091	0.277135	1	ppa001428m	2293.19	2169.85	2416.53	0.155338	0.780909	1	ppa001428m	2302.35	2313.72	2290.98	-0.0142518	0.941764	1
ppa001429m	1177.33	1088.21	1266.45	0.218831	0.620578	1	ppa001429m	1014.35	1050.16	978.551	-0.101886	0.82101	1	ppa001429m	1148.03	1119.43	1176.64	0.0719093	0.900697	1
ppa001430m	4621.15	3737.42	5504.88	0.558666	0.21454	1	ppa001430m	3752.4	3605.79	3899.02	0.112798	0.85159	1	ppa001430m	3762.92	3845.03	3680.81	-0.0629709	0.899983	1
ppa001431m	2089.45	1686.48	2492.41	0.563527	0.263416	1	ppa001431m	1541.81	1626.76	1456.86	-0.159139	0.674739	1	ppa001431m	1212.2	1735.17	689.222	-1.33204	0.0336694	0.290967
ppa001432m	5.53576	6.13311	4.93841	-0.31257	0.843005	1	ppa001432m	5.40396	5.90829	4.89964	-0.270066	0.87018	1	ppa001432m	5.58006	6.31337	4.84676	-0.38139	0.855442	1
ppa001433m	6831.25	6991.06	6671.44	-0.0675123	0.901008	1	ppa001433m	6538.93	6747.61	6330.24	-0.0921164	0.850781	1	ppa001433m	7059.51	7191.17	6927.84	-0.0538203	0.914746	1
ppa001434m	4469.16	3946.84	4991.48	0.338771	0.409189	1	ppa001434m	3528.44	3809.06	3247.82	-0.229962	0.617204	1	ppa001434m	3162.68	4059.96	2265.4	-0.841701	0.11828	0.550051
ppa001435m	482.873	543.492	422.254	-0.364145	0.640982	1	ppa001435m	517.733	524.925	510.541	-0.0400856	0.98484	1	ppa001435m	564.051	558.898	569.204	0.0263609	0.878928	1
ppa001436m	3511.83	3367.01	3656.66	0.11906	0.758739	1	ppa001436m	2923.23	3249.5	2596.97	-0.323389	0.487162	1	ppa001436m	2921.36	3463.49	2379.23	-0.541732	0.277556	0.800443
ppa001437m	0	0	0	NA	NA	NA	ppa001437m	0	0	0	NA	NA	NA	ppa001437m	0	0	0	NA	NA	NA
ppa001438m	1317.36	1536.96	1097.76	-0.485515	0.270952	1	ppa001438m	1372.98	1483.33	1262.63	-0.232407	0.623566	1	ppa001438m	1537.17	1581	1493.33	-0.0823088	0.881623	1
ppa001439m	3796.84	2540.1	5053.59	0.992422	0.0205934	0.774298	ppa001439m	3224.13	2451.68	3996.58	0.704994	0.131431	1	ppa001439m	3545.17	2612.79	4477.55	0.777118	0.154338	0.623835
ppa001440m	1293.51	1273.45	1313.57	0.0447528	0.866024	1	ppa001440m	1339.47	1229.59	1449.36	0.237238	0.629216	1	ppa001440m	1759.31	1309.7	2208.92	0.7541	0.18113	0.671673
ppa001441m	3579.35	3974.03	3184.67	-0.319459	0.437315	1	ppa001441m	4109.95	3834.89	4385.01	0.193393	0.694976	1	ppa001441m	5804.55	4088.1	7521	0.879494	0.105775	0.524956
ppa001442m	1252.64	922.448	1582.83	0.778963	0.0615562	1	ppa001442m	1799.98	890.556	2709.4	1.6052	0.000784484	0.324638	ppa001442m	4566.57	948.757	8184.39	3.10876	0.0126093	0.167273
ppa001443m	8422.07	7150.83	9693.31	0.438879	0.323563	1	ppa001443m	6399.74	6899.87	5899.61	-0.22595	0.604663	1	ppa001443m	5174.66	7356.33	2992.99	-1.2974	0.0180576	0.206989
ppa001444m	636.066	506.382	765.75	0.596649	0.193832	1	ppa001444m	565.88	488.596	643.164	0.396544	0.437514	1	ppa001444m	513.036	520.94	505.132	-0.0444576	0.883973	1
ppa001445m	3115.46	2916.15	3314.76	0.184843	0.679557	1	ppa001445m	2873.61	2814.13	2933.08	0.0597267	0.911387	1	ppa001445m	3324.51	2999.81	3649.21	0.282711	0.626581	1
ppa001446m	3631.54	3637.97	3625.11	-0.0051083	0.95449	1	ppa001446m	3143.62	3511.76	2775.48	-0.339455	0.485129	1	ppa001446m	2520.94	3741.91	1299.97	-1.52529	0.00572966	0.105503
ppa001447m	10616.7	10609	10624.3	0.00207165	0.983148	1	ppa001447m	9679.41	10239.3	9119.5	-0.167093	0.723075	1	ppa001447m	9454.52	10912.8	7996.2	-0.448641	0.398691	0.91825
ppa001448m	1674	1523.73	1824.26	0.259703	0.551001	1	ppa001448m	1552.86	1470.48	1635.25	0.153225	0.757014	1	ppa001448m	1586.13	1567.43	1604.83	0.0340223	0.972528	1
ppa001449m	236.679	260.799	212.558	-0.295085	0.536465	1	ppa001449m	206.501	251.689	161.312	-0.641792	0.214095	1	ppa001449m	185.578	268.276	102.88	-1.38276	0.0187499	0.211653
ppa001450m	3455.96	3670.61	3241.3	-0.179449	0.692052	1	ppa001450m	3481.88	3542.74	3421.02	-0.0504359	0.921449	1	ppa001450m	3021.48	3775.71	2267.25	-0.735805	0.180329	0.67086
ppa001451m	566.492	558.238	574.745	0.0420432	0.884315	1	ppa001451m	609.087	538.812	679.361	0.334397	0.484588	1	ppa001451m	587.747	574.211	601.282	0.0664613	0.91767	1
ppa001452m	2095.21	2038.62	2151.8	0.0779521	0.870654	1	ppa001452m	2118.2	1967.33	2269.08	0.20587	0.67408	1	ppa001452m	2080.63	2097.1	2064.16	-0.0228365	0.959375	1
ppa001453m	4820.5	4998.85	4642.15	-0.106804	0.810239	1	ppa001453m	4841.16	4824.05	4858.28	0.0102005	0.994625	1	ppa001453m	5428.41	5142.25	5714.58	0.15225	0.797659	1
ppa001454m	2665.55	2611.36	2719.73	0.0586659	0.891856	1	ppa001454m	2606.06	2519.98	2692.14	0.095343	0.853297	1	ppa001454m	3137.54	2686.29	3588.79	0.417879	0.458367	0.95609
ppa001455m	5807.93	4982.9	6632.95	0.412664	0.349782	1	ppa001455m	4440.28	4808.23	4072.32	-0.239656	0.58832	1	ppa001455m	4300	5126.02	3473.98	-0.561251	0.297209	0.824945
ppa001456m	7330.07	7098.66	7561.49	0.0911235	0.850589	1	ppa001456m	7276.05	6848.31	7703.8	0.169824	0.764513	1	ppa001456m	6515.32	7303.17	5727.46	-0.350627	0.482495	0.970684
ppa001457m	4304.29	3765.44	4843.14	0.363124	0.419619	1	ppa001457m	3526.54	3633.18	3419.89	-0.0872816	0.821255	1	ppa001457m	2708.64	3873.7	1543.58	-1.32743	0.0150077	0.185669
ppa001458m	16506.5	14323.4	18689.6	0.383868	0.369724	1	ppa001458m	13028.8	13823	12234.7	-0.176088	0.697538	1	ppa001458m	12641.7	14734.1	10549.3	-0.482011	0.376895	0.901789
ppa001459m	2779.47	2596.4	2962.54	0.190326	0.63078	1	ppa001459m	3853.56	2506.65	5200.47	1.05288	0.0231117	1	ppa001459m	7049.47	2670.44	11428.5	2.09749	0.0631588	0.407795
ppa001460m	428.021	505.556	350.486	-0.528515	0.269671	1	ppa001460m	486.66	487.914	485.405	-0.00743918	0.990663	1	ppa001460m	1407.56	520.043	2295.07	2.14184	0.00815131	0.13
ppa001461m	1658.14	1440.39	1875.89	0.381118	0.398494	1	ppa001461m	2686.42	1390.53	3982.31	1.51797	0.0806254	1	ppa001461m	1849.67	1481.5	2217.85	0.582103	0.257944	0.775791
ppa001462m	754.378	793.743	715.014	-0.150701	0.690748	1	ppa001462m	842.309	765.656	918.962	0.263308	0.636781	1	ppa001462m	1134.88	816.65	1453.11	0.831358	0.165449	0.644844
ppa001463m	651.199	507.463	794.935	0.647535	0.129923	1	ppa001463m	530.863	489.842	571.885	0.223411	0.633322	1	ppa001463m	446.326	521.967	370.684	-0.49377	0.390092	0.91091
ppa001464m	2557.24	2470.02	2644.45	0.098448	0.840006	1	ppa001464m	2338.69	2383.4	2293.99	-0.0551631	0.885365	1	ppa001464m	3040.36	2540.98	3539.75	0.478264	0.385534	0.908104
ppa001465m	3034.16	2372.28	3696.05	0.639711	0.140629	1	ppa001465m	2419.79	2289.3	2550.28	0.155746	0.752429	1	ppa001465m	2775.91	2440.34	3111.47	0.350518	0.539667	1
ppa001466m	1407.34	1314.36	1500.32	0.190907	0.660133	1	ppa001466m	1285.14	1268.37	1301.9	0.0376366	0.951562	1	ppa001466m	1577.52	1352.08	1802.96	0.415189	0.476848	0.968545
ppa001467m	69.5002	30.1139	108.887	1.85432	0.0015788	0.177765	ppa001467m	60.283	29.0787	91.4873	1.65361	0.00906807	0.979205	ppa001467m	37.0468	30.9703	43.1233	0.477583	0.518551	0.989352
ppa001468m	1434.32	1389.12	1479.51	0.0909462	0.834906	1	ppa001468m	1052.59	1340.53	764.649	-0.80993	0.0872019	1	ppa001468m	1065.64	1428.98	702.301	-1.02482	0.0523855	0.370214
ppa001469m	913.779	749.368	1078.19	0.524866	0.22994	1	ppa001469m	762.985	723.218	802.751	0.150523	0.758417	1	ppa001469m	697.132	770.84	623.424	-0.306219	0.611109	1
ppa001470m	2706.31	2328.91	3083.71	0.405014	0.324867	1	ppa001470m	2477.19	2248.12	2706.26	0.267578	0.549774	1	ppa001470m	3684.52	2395.44	4973.6	1.054	0.054276	0.376602
ppa001471m	6179.63	2903.8	9455.45	1.7032	8.4161e-05	0.0257805	ppa001471m	3811.24	2803.2	4819.28	0.781741	0.0908708	1	ppa001471m	3607.87	2986.7	4229.04	0.501777	0.336006	0.865204
ppa001472m	0	0	0	NA	NA	NA	ppa001472m	0	0	0	NA	NA	NA	ppa001472m	0	0	0	NA	NA	NA
ppa001473m	7115.64	6254.16	7977.11	0.35105	0.417983	1	ppa001473m	6730.09	6036.48	7423.7	0.298431	0.516698	1	ppa001473m	5007.12	6433.14	3581.11	-0.845116	0.134809	0.584873
ppa001474m	3769.42	3958.71	3580.13	-0.145021	0.761099	1	ppa001474m	4088.11	3821.76	4354.46	0.188257	0.652987	1	ppa001474m	4859.78	4071.65	5647.91	0.472103	0.363519	0.891792
ppa001475m	2358.14	2412.8	2303.48	-0.066896	0.984084	1	ppa001475m	3539.11	2330.77	4747.45	1.02635	0.112928	1	ppa001475m	2547.17	2481.03	2613.32	0.0749415	0.835693	1
ppa001476m	4780.14	3375.65	6184.63	0.87352	0.0396475	1	ppa001476m	4193.39	3259.01	5127.77	0.653898	0.150028	1	ppa001476m	4177.41	3471.9	4882.91	0.492017	0.333747	0.863143
ppa001477m	1261.96	1081.09	1442.84	0.416426	0.362307	1	ppa001477m	1037.18	1043.07	1031.28	-0.0163988	0.93859	1	ppa001477m	983.414	1112.19	854.639	-0.380014	0.469242	0.96332
ppa001478m	1903.67	1795.01	2012.33	0.16488	0.692634	1	ppa001478m	1760.23	1732.28	1788.19	0.0458245	0.930768	1	ppa001478m	2112.22	1846.48	2377.96	0.364945	0.489759	0.975593
ppa001480m	2914.38	3186.64	2642.13	-0.270333	0.563914	1	ppa001480m	3249.23	3076.36	3422.11	0.153661	0.713894	1	ppa001480m	3135.86	3277.56	2994.16	-0.13047	0.800969	1
ppa001481m	6243.88	6325.86	6161.89	-0.0378878	0.930418	1	ppa001481m	6192.64	6104.61	6280.68	0.0410209	0.942613	1	ppa001481m	7260.44	6507.34	8013.55	0.300374	0.608052	1
ppa001482m	19.5702	15.7582	23.3821	0.569302	0.732424	1	ppa001482m	15.6418	15.1846	16.099	0.084362	1	1	ppa001482m	8.10985	16.2197	0	-Inf	0.106188	0.524956
ppa001483m	85.1835	105.93	64.4374	-0.717136	0.552745	1	ppa001483m	136.289	102.343	170.236	0.734117	0.275207	1	ppa001483m	605.204	108.919	1101.49	3.33813	0.00535225	0.100634
ppa001484m	106.791	99.5899	113.993	0.194874	0.663133	1	ppa001484m	86.8562	96.1511	77.5612	-0.309969	0.6306	1	ppa001484m	96.5206	102.428	90.613	-0.176825	0.817732	1
ppa001485m	3189.29	2976.49	3402.08	0.192803	0.682974	1	ppa001485m	2972.58	2872.08	3073.08	0.0975915	0.859708	1	ppa001485m	3216.15	3062.01	3370.29	0.138392	0.800807	1
ppa001486m	2112.3	1922.25	2302.35	0.260312	0.570687	1	ppa001486m	1757.86	1854.66	1661.07	-0.159035	0.70305	1	ppa001486m	1804.88	1977.55	1632.22	-0.276877	0.570672	1
ppa001487m	14539.7	14277.5	14801.8	0.0520329	0.929516	1	ppa001487m	16257.2	13777.3	18737	0.443597	0.353801	1	ppa001487m	36757.2	14687.4	58826.9	2.00189	0.000588305	0.0233769
ppa001488m	3686.96	3682.01	3691.91	0.00387376	0.973392	1	ppa001488m	3569.18	3554.97	3583.39	0.0114851	0.93574	1	ppa001488m	2751.79	3786.92	1716.66	-1.14142	0.0417103	0.327464
ppa001489m	13.6753	20.7732	6.57752	-1.6591	0.530766	1	ppa001489m	14.2077	20.0823	8.33306	-1.26901	0.601433	1	ppa001489m	21.7973	21.3541	22.2405	0.0586747	0.880196	1
ppa001490m	4952.4	4691.43	5213.36	0.152187	0.683529	1	ppa001490m	4671.51	4528.73	4814.28	0.0882132	0.828587	1	ppa001490m	4477.3	4825.44	4129.15	-0.224814	0.720863	1
ppa001491m	5183.01	5249.45	5116.57	-0.0369892	0.937445	1	ppa001491m	5041.22	5066.32	5016.12	-0.0143665	0.974325	1	ppa001491m	6147.96	5399.85	6896.07	0.352854	0.514768	0.988578
ppa001492m	9814.51	8889.37	10739.6	0.272794	0.530315	1	ppa001492m	8380.95	8578.42	8183.47	-0.067999	0.870878	1	ppa001492m	8418.09	9144.4	7691.77	-0.249572	0.657273	1
ppa001493m	5057.95	4935.04	5180.86	0.07013	0.850949	1	ppa001493m	4521.43	4762.89	4279.97	-0.154238	0.742352	1	ppa001493m	5006.73	5076.43	4937.03	-0.0401687	0.934329	1
ppa001494m	909.591	934.199	884.982	-0.0780822	0.96569	1	ppa001494m	930.44	902.116	958.764	0.087863	0.791124	1	ppa001494m	1337.45	960.752	1714.14	0.835249	0.124905	0.563145
ppa001495m	646.185	603.903	688.466	0.189067	0.67455	1	ppa001495m	657.056	582.792	731.32	0.327522	0.508177	1	ppa001495m	545.833	621.224	470.441	-0.401098	0.481873	0.970178
ppa001496m	0.763111	0.56656	0.959661	0.760297	1	1	ppa001496m	0.767541	0.54781	0.987273	0.849774	1	1	ppa001496m	0.291184	0.582367	0	-Inf	0.991937	1
ppa001497m	4615.7	1194.92	8036.48	2.74965	0.0109846	0.569177	ppa001497m	1753.39	1152.9	2353.89	1.02977	0.155134	1	ppa001497m	1031.27	1229.29	833.248	-0.561009	0.291032	0.81703
ppa001498m	70.7072	75.1522	66.2622	-0.18163	0.91375	1	ppa001498m	67.5047	72.6113	62.398	-0.218694	0.905553	1	ppa001498m	76.8535	77.2715	76.4354	-0.0156966	0.976195	1
ppa001499m	487.143	418.33	555.956	0.410329	0.373915	1	ppa001499m	422.857	403.685	442.028	0.130907	0.808511	1	ppa001499m	441.581	430.336	452.826	0.0734934	0.947193	1
ppa001500m	5897.72	4362.28	7433.16	0.768895	0.0777854	1	ppa001500m	6041.5	4210.56	7872.45	0.902799	0.0534473	1	ppa001500m	7201.28	4487.06	9915.5	1.14391	0.0362819	0.303858
ppa001501m	183.44	180.974	185.905	0.0387805	0.96054	1	ppa001501m	358.239	174.788	541.69	1.63186	0.017937	1	ppa001501m	869.365	186.106	1552.62	3.06051	3.25523e-05	0.00282888
ppa001502m	745.121	758.717	731.525	-0.0526552	0.901568	1	ppa001502m	757.403	732.263	782.543	0.0958086	0.841125	1	ppa001502m	757.995	780.448	735.541	-0.0854975	0.889986	1
ppa001503m	5345.77	4324.32	6367.22	0.558191	0.216824	1	ppa001503m	4960.12	4171.63	5748.61	0.462602	0.359238	1	ppa001503m	5097.15	4448.98	5745.33	0.368914	0.524087	0.992288
ppa001504m	289.552	295.846	283.258	-0.0627318	0.914307	1	ppa001504m	363.137	285.645	440.629	0.625341	0.188262	1	ppa001504m	373.933	304.272	443.593	0.543873	0.33019	0.859154
ppa001505m	3002.82	2864.35	3141.3	0.133152	0.785794	1	ppa001505m	2780.29	2763.82	2796.76	0.0170917	0.998244	1	ppa001505m	2937.03	2946.67	2927.38	-0.00947488	0.968119	1
ppa001506m	4882.76	4545.12	5220.4	0.199842	0.672807	1	ppa001506m	4227.4	4385.26	4069.55	-0.107793	0.781476	1	ppa001506m	3786.28	4675.88	2896.68	-0.690837	0.18066	0.67086
ppa001507m	7965.59	7186.51	8744.67	0.283112	0.496268	1	ppa001507m	6618.6	6936.55	6300.65	-0.138716	0.774748	1	ppa001507m	5378.97	7392.1	3365.84	-1.13502	0.0378153	0.310809
ppa001508m	11593.3	12012.7	11173.9	-0.104428	0.825971	1	ppa001508m	9723.97	11593.6	7854.38	-0.561755	0.229261	1	ppa001508m	8590.17	12356.9	4823.41	-1.3572	0.0124182	0.16582
ppa001509m	1.57473	1.6049	1.54457	-0.0552746	1	1	ppa001509m	1.50816	1.5501	1.46622	-0.0802645	1	1	ppa001509m	1.08946	1.65038	0.528542	-1.64271	0.842033	1
ppa001510m	1135.94	1116.18	1155.69	0.0501948	0.896145	1	ppa001510m	1086.8	1077.26	1096.34	0.0253285	0.958254	1	ppa001510m	1198.05	1148.15	1247.96	0.120263	0.829826	1
ppa001511m	2127.11	2049.09	2205.14	0.105884	0.812639	1	ppa001511m	1973.57	1977.42	1969.72	-0.00562553	0.978408	1	ppa001511m	2118.02	2107.88	2128.16	0.0138144	0.99443	1
ppa001512m	4888.39	4771.93	5004.85	0.068755	0.811744	1	ppa001512m	4365.77	4606.32	4125.22	-0.159145	0.750366	1	ppa001512m	4263.39	4908.28	3618.51	-0.439822	0.395161	0.914307
ppa001513m	14.2495	13.4036	15.0954	0.171493	0.966165	1	ppa001513m	9.40803	12.9365	5.87956	-1.13767	0.37175	1	ppa001513m	8.82653	13.7874	3.86564	-1.83458	0.211535	0.718951
ppa001514m	586.557	628.682	544.433	-0.207576	0.579729	1	ppa001514m	607.654	606.486	608.823	0.00554809	0.958723	1	ppa001514m	593.602	646.804	540.4	-0.259303	0.604892	1
ppa001515m	0	0	0	NA	NA	NA	ppa001515m	0	0	0	NA	NA	NA	ppa001515m	0	0	0	NA	NA	NA
ppa001516m	2669.36	2508.23	2830.49	0.174386	0.702571	1	ppa001516m	2696	2420.62	2971.38	0.295758	0.532885	1	ppa001516m	4686.92	2580.13	6793.7	1.39675	0.0142163	0.17986
ppa001517m	389.554	368.881	410.227	0.153266	0.732944	1	ppa001517m	667.493	356.021	978.965	1.45929	0.00303641	0.65805	ppa001517m	1471.46	379.446	2563.48	2.75613	0.0568484	0.385322
ppa001518m	3836.71	3975.44	3697.99	-0.104373	0.81036	1	ppa001518m	5383.29	3837.53	6929.04	0.852477	0.0706232	1	ppa001518m	7449.2	4089.01	10809.4	1.40246	0.0109367	0.154327
ppa001519m	15811.9	16592.7	15031	-0.14261	0.844829	1	ppa001519m	17053.2	16023.5	18082.9	0.174434	0.665183	1	ppa001519m	18737.8	17064.1	20411.5	0.258416	0.570232	1
ppa001520m	1708.81	1981.89	1435.72	-0.465105	0.415641	1	ppa001520m	1502.3	1913.5	1091.1	-0.810435	0.185646	1	ppa001520m	1444.76	2038.36	851.164	-1.2599	0.0360057	0.302567
ppa001521m	3215.36	2978.66	3452.06	0.212796	0.623871	1	ppa001521m	2954.32	2874.57	3034.07	0.0779099	0.876898	1	ppa001521m	3231.81	3064.07	3399.55	0.149897	0.771274	1
ppa001523m	1222.77	1048.02	1397.52	0.415203	0.327203	1	ppa001523m	1139.16	1011.47	1266.85	0.32479	0.496841	1	ppa001523m	1003.01	1078.05	927.971	-0.216268	0.738584	1
ppa001524m	3001.36	2674.75	3327.97	0.315238	0.492998	1	ppa001524m	2363.66	2580.54	2146.79	-0.26549	0.537789	1	ppa001524m	2247.28	2751.76	1742.79	-0.658959	0.244273	0.760383
ppa001525m	2110.27	1865.67	2354.86	0.335952	0.449674	1	ppa001525m	1754.79	1800.29	1709.29	-0.0748299	0.854552	1	ppa001525m	1605.65	1919.24	1292.06	-0.570867	0.283327	0.80653
ppa001526m	1076.53	985.546	1167.52	0.244451	0.57555	1	ppa001526m	971.639	951.217	992.061	0.0606537	0.8956	1	ppa001526m	938.941	1013.76	864.122	-0.230409	0.676786	1
ppa001527m	910.825	827.39	994.259	0.265055	0.717881	1	ppa001527m	1151.28	799.228	1503.34	0.911493	0.0436488	1	ppa001527m	2121.59	850.801	3392.38	1.9954	0.0663745	0.417585
ppa001528m	48.508	85.3354	11.6805	-2.86904	4.03412e-05	0.0133382	ppa001528m	92.4479	82.3869	102.509	0.315263	0.563719	1	ppa001528m	166.905	87.7683	246.041	1.48713	0.0161178	0.194012
ppa001529m	512.771	439.46	586.083	0.415375	0.367959	1	ppa001529m	581.266	424.46	738.072	0.798131	0.246137	1	ppa001529m	530.165	451.912	608.418	0.429022	0.435541	0.943722
ppa001530m	3.98208	6.41959	1.54457	-2.05527	0.309514	1	ppa001530m	4.81692	6.20041	3.43342	-0.852719	0.689642	1	ppa001530m	9.57426	6.60151	12.547	0.926474	0.463261	0.95922
ppa001531m	12162.6	10989.6	13335.7	0.279153	0.547311	1	ppa001531m	11688.6	10604.7	12772.5	0.26834	0.581923	1	ppa001531m	11210.2	11305.1	11115.2	-0.0244405	0.982407	1
ppa001532m	2179.98	2100.21	2259.74	0.105619	0.786832	1	ppa001532m	2041.56	2027.03	2056.09	0.0205369	0.959398	1	ppa001532m	2650.53	2160.35	3140.71	0.539826	0.311533	0.840008
ppa001533m	279.175	225.022	333.328	0.566877	0.243232	1	ppa001533m	237.426	217.145	257.706	0.24707	0.646023	1	ppa001533m	226.979	231.48	222.477	-0.0572349	0.911143	1
ppa001534m	9560.47	5167.92	13953	1.43292	0.0486187	1	ppa001534m	5806.59	4989.94	6623.25	0.408515	0.348218	1	ppa001534m	5401.45	5315.01	5487.89	0.0461775	0.860317	1
ppa001535m	946.7	921.432	971.968	0.0770314	0.864226	1	ppa001535m	1283.06	889.234	1676.88	0.915143	0.243791	1	ppa001535m	8592.39	947.854	16236.9	4.09847	0.014176	0.179748
ppa001536m	2462.76	2582.82	2342.71	-0.140765	0.743552	1	ppa001536m	2432.78	2492.26	2373.29	-0.0705704	0.860108	1	ppa001536m	2340.72	2657	2024.43	-0.392285	0.467725	0.962741
ppa001538m	746.953	471.644	1022.26	1.116	0.0577295	1	ppa001538m	520.7	455.507	585.892	0.363161	0.411991	1	ppa001538m	719.201	485.024	953.379	0.974994	0.27792	0.800443
ppa001539m	4526.49	3659.45	5393.53	0.559602	0.197398	1	ppa001539m	5116.26	3532.73	6699.8	0.923335	0.0468018	1	ppa001539m	6537.26	3763.9	9310.61	1.30665	0.0173568	0.202651
ppa001540m	29805.4	27499.2	32111.6	0.223703	0.645166	1	ppa001540m	20363.8	26531.2	14196.4	-0.902165	0.0488646	1	ppa001540m	17436	28290.7	6581.29	-2.10389	0.000141113	0.00853883
ppa001541m	665.513	667.908	663.119	-0.0103801	0.955256	1	ppa001541m	915.384	644.597	1186.17	0.879844	0.228756	1	ppa001541m	1458.78	687.048	2230.51	1.69889	0.00356767	0.077196
ppa001542m	688.677	637.732	739.622	0.213838	0.670264	1	ppa001542m	569.076	615.166	522.986	-0.234204	0.575494	1	ppa001542m	443.516	656.136	230.895	-1.50676	0.0197163	0.218731
ppa001543m	2509.24	2270.64	2747.84	0.275197	0.540576	1	ppa001543m	2438.72	2191.32	2686.13	0.293732	0.53948	1	ppa001543m	2520.69	2335.75	2705.64	0.212089	0.707016	1
ppa001544m	1212.1	1071.59	1352.6	0.335991	0.455705	1	ppa001544m	1109.74	1034.05	1185.43	0.197105	0.696553	1	ppa001544m	1263.32	1102.35	1424.29	0.369653	0.523361	0.991876
ppa001545m	176.678	166.783	186.574	0.161777	0.772393	1	ppa001545m	202.234	160.935	243.532	0.59763	0.261264	1	ppa001545m	441.823	171.573	712.072	2.0532	0.00155684	0.0462894
ppa001546m	68.4222	61.4515	75.3929	0.294982	0.596176	1	ppa001546m	57.5155	59.322	55.7089	-0.0906575	0.926671	1	ppa001546m	41.5539	63.2061	19.9017	-1.66718	0.0418065	0.32762
ppa001547m	6902.7	6320.6	7484.8	0.243904	0.572383	1	ppa001547m	6734.38	6099.63	7369.12	0.272772	0.569168	1	ppa001547m	7013.25	6501.88	7524.62	0.210762	0.697291	1
ppa001548m	165.02	153.665	176.374	0.198849	0.67764	1	ppa001548m	155.045	148.291	161.798	0.125766	0.832245	1	ppa001548m	142.668	158.074	127.262	-0.312795	0.574418	1
ppa001549m	10238	9039.74	11436.3	0.339272	0.429125	1	ppa001549m	8496.53	8723.59	8269.47	-0.0771282	0.855811	1	ppa001549m	8184.93	9299.06	7070.8	-0.395212	0.449356	0.94793
ppa001550m	2675.23	2224.63	3125.84	0.490679	0.259812	1	ppa001550m	1917.38	2146.68	1688.09	-0.346716	0.444259	1	ppa001550m	1788.65	2288.51	1288.8	-0.828373	0.108616	0.530016
ppa001551m	42.8458	34.8296	50.8621	0.546278	0.423291	1	ppa001551m	72.9128	33.6114	112.214	1.73923	0.199758	1	ppa001551m	152.655	35.8288	269.481	2.91099	0.0444283	0.339469
ppa001552m	15688.6	15865.4	15511.7	-0.0325241	0.937664	1	ppa001552m	15697.3	15311.4	16083.2	0.0709541	0.884379	1	ppa001552m	17179.1	16320.2	18038.1	0.144391	0.789755	1
ppa001553m	2089.76	1750.54	2428.98	0.472551	0.276755	1	ppa001553m	1799.56	1689.31	1909.82	0.177004	0.720667	1	ppa001553m	1787.6	1800.76	1774.45	-0.0212348	0.942307	1
ppa001554m	6067.46	4487.51	7647.4	0.769052	0.0803227	1	ppa001554m	5379.98	4330	6429.97	0.570446	0.238094	1	ppa001554m	6111.24	4616.49	7605.98	0.720339	0.189708	0.685416
ppa001555m	1009.47	885.978	1132.96	0.354754	0.386296	1	ppa001555m	951.726	855.188	1048.27	0.293691	0.526614	1	ppa001555m	949.188	911.312	987.064	0.115199	0.813973	1
ppa001556m	17954.9	18013.9	17895.9	-0.00948073	0.961131	1	ppa001556m	13643.9	17380.1	9907.63	-0.810825	0.0764763	1	ppa001556m	11925.3	18532.3	5318.27	-1.80101	0.00109068	0.0362059
ppa001557m	1105.25	1079.64	1130.85	0.0668632	0.910625	1	ppa001557m	1128.3	1041.51	1215.08	0.22237	0.69476	1	ppa001557m	834.605	1110.76	558.446	-0.992064	0.072543	0.436892
ppa001558m	13624.6	10289.2	16959.9	0.720988	0.105253	1	ppa001558m	10807.5	9927.98	11687	0.23533	0.640599	1	ppa001558m	8951.63	10585	7318.25	-0.532451	0.321929	0.849359
ppa001559m	159.651	165.942	153.36	-0.113758	0.831357	1	ppa001559m	145.927	160.168	131.686	-0.282481	0.613606	1	ppa001559m	133.476	170.69	96.2611	-0.826357	0.192509	0.690152
ppa001560m	449.408	325.652	573.163	0.815612	0.0699924	1	ppa001560m	325.854	314.31	337.398	0.10226	0.834086	1	ppa001560m	407.578	334.975	480.182	0.519529	0.428945	0.938703
ppa001561m	3371.6	2703.97	4039.22	0.578996	0.176085	1	ppa001561m	3123.33	2609.89	3636.77	0.478667	0.30423	1	ppa001561m	2688.78	2781.34	2596.21	-0.0993704	0.842322	1
ppa001562m	2627.14	2186.55	3067.74	0.48852	0.297824	1	ppa001562m	2290.18	2109.31	2471.06	0.228361	0.677422	1	ppa001562m	2130	2249.6	2010.4	-0.162187	0.726482	1
ppa001563m	542.715	547.284	538.146	-0.024292	0.969245	1	ppa001563m	560.081	528.217	591.945	0.164333	0.729153	1	ppa001563m	1252.06	562.953	1941.16	1.78584	0.00188266	0.0520058
ppa001564m	11622.1	10465.7	12778.5	0.288051	0.538326	1	ppa001564m	11774.1	10099.4	13448.8	0.413205	0.386237	1	ppa001564m	15322.4	10766.1	19878.8	0.884738	0.107263	0.52724
ppa001565m	3787.52	3548.2	4026.84	0.182562	0.647215	1	ppa001565m	3826.94	3425.07	4228.81	0.304118	0.498409	1	ppa001565m	4467.83	3649.58	5286.09	0.53447	0.309247	0.838479
ppa001566m	2092.33	1980.09	2204.57	0.154928	0.70819	1	ppa001566m	1961.39	1911.29	2011.48	0.0737133	0.860071	1	ppa001566m	1953.34	2036.71	1869.98	-0.123223	0.83593	1
ppa001567m	12.8415	12.0831	13.5999	0.170606	0.863449	1	ppa001567m	11.4733	11.6664	11.2802	-0.0485646	1	1	ppa001567m	11.2867	12.4272	10.1461	-0.292578	0.945752	1
ppa001568m	4834.7	4644.19	5025.21	0.113755	0.821282	1	ppa001568m	4641.81	4481.17	4802.46	0.0998988	0.85833	1	ppa001568m	5423.74	4777.68	6069.8	0.345341	0.540055	1
ppa001570m	842.773	927.574	757.971	-0.291319	0.496085	1	ppa001570m	967.707	895.191	1040.22	0.216626	0.652336	1	ppa001570m	1027.41	954.159	1100.66	0.206063	0.709037	1
ppa001571m	45.9702	36.9105	55.0299	0.576184	0.33841	1	ppa001571m	27.8772	35.6402	20.1142	-0.825291	0.321119	1	ppa001571m	27.4889	37.9607	17.0171	-1.15752	0.228271	0.741429
ppa001572m	11605.8	11797	11414.6	-0.0475451	0.885515	1	ppa001572m	12111.7	11384.4	12839	0.17347	0.721113	1	ppa001572m	14615.8	12135.5	17096.1	0.494442	0.360831	0.889716
ppa001573m	7.73712	6.22789	9.24635	0.570141	0.742729	1	ppa001573m	6.16904	6.00162	6.33647	0.078329	1	1	ppa001573m	4.99449	6.41009	3.57889	-0.840831	0.617747	1
ppa001574m	2875.22	2660.92	3089.51	0.215451	0.636264	1	ppa001574m	2481.39	2567.42	2395.35	-0.100086	0.802343	1	ppa001574m	3041.96	2737.44	3346.47	0.289811	0.619992	1
ppa001575m	9673.94	9302.87	10045	0.110729	0.8081	1	ppa001575m	8784.2	8977.42	8590.98	-0.0634779	0.878462	1	ppa001575m	13640.1	9569.79	17710.4	0.888036	0.120734	0.553765
ppa001576m	646.593	692.111	601.074	-0.203462	0.859008	1	ppa001576m	608.673	668.589	548.756	-0.284954	0.803636	1	ppa001576m	630.009	711.68	548.338	-0.376162	0.720127	1
ppa001577m	406.672	349.814	463.53	0.406074	0.359916	1	ppa001577m	536.46	337.619	735.301	1.12294	0.0224959	1	ppa001577m	801.757	359.833	1243.68	1.78922	0.00253848	0.0632026
ppa001578m	2459.39	2477.75	2441.03	-0.0215417	0.939878	1	ppa001578m	2128.1	2390.83	1865.36	-0.358062	0.427501	1	ppa001578m	1919.77	2548.94	1290.6	-0.981854	0.0698086	0.429457
ppa001579m	1.39641	0.943555	1.84927	0.970778	0.905959	1	ppa001579m	1.6849	0.908968	2.46084	1.43685	0.774611	1	ppa001579m	29.0206	0.971288	57.0698	5.87669	0.183171	0.674679
ppa001580m	240.731	233.533	247.929	0.0862969	0.814154	1	ppa001580m	206.204	225.435	186.974	-0.269876	0.623074	1	ppa001580m	237.419	240.204	234.633	-0.0338509	0.963812	1
ppa001581m	894.725	484.654	1304.8	1.4288	0.00195651	0.20377	ppa001581m	760.493	467.544	1053.44	1.17193	0.0190734	1	ppa001581m	815.313	498.625	1132	1.18285	0.198452	0.698471
ppa001583m	597.628	600.022	595.235	-0.011555	0.962725	1	ppa001583m	553.151	578.989	527.313	-0.134879	0.763637	1	ppa001583m	599.889	617.254	582.523	-0.0835489	0.816502	1
ppa001584m	1934.23	1649.92	2218.55	0.427218	0.320311	1	ppa001584m	1601.53	1592.22	1610.84	0.0167806	0.986389	1	ppa001584m	1672.76	1697.25	1648.26	-0.0422591	0.936185	1
ppa001585m	1448.29	1358.96	1537.61	0.178188	0.659601	1	ppa001585m	1248.82	1311.62	1186.02	-0.14522	0.765881	1	ppa001585m	1428.18	1397.87	1458.5	0.0612623	0.924623	1
ppa001586m	1742.24	1877.89	1606.6	-0.2251	0.604816	1	ppa001586m	1859.04	1812.73	1905.35	0.0718882	0.857433	1	ppa001586m	1743.75	1931.54	1555.96	-0.311945	0.579514	1
ppa001587m	2129.25	1593.97	2664.53	0.741259	0.0871876	1	ppa001587m	1795.3	1538.32	2052.29	0.41588	0.381768	1	ppa001587m	2463.63	1639.66	3287.6	1.00364	0.162022	0.639159
ppa001588m	1659.33	1295.01	2023.64	0.64399	0.158624	1	ppa001588m	1718.74	1249.68	2187.8	0.807921	0.0933747	1	ppa001588m	1634.53	1332.18	1936.88	0.539951	0.356329	0.885851
ppa001589m	3532.63	2939.3	4125.96	0.489256	0.266962	1	ppa001589m	2762.2	2836.19	2688.22	-0.0773072	0.844625	1	ppa001589m	2448.7	3023.76	1873.65	-0.690494	0.201346	0.703588
ppa001590m	44613.5	36349	52877.9	0.540748	0.228902	1	ppa001590m	37147.7	35065.6	39229.9	0.161896	0.783099	1	ppa001590m	28374.7	37396.9	19352.6	-0.950389	0.0734375	0.440166
ppa001591m	2285.09	2151.38	2418.79	0.169022	0.671803	1	ppa001591m	1801.79	2076.46	1527.11	-0.443322	0.35317	1	ppa001591m	2304.17	2212.97	2395.37	0.114267	0.874743	1
ppa001592m	3588.86	3131.55	4046.17	0.369681	0.399102	1	ppa001592m	3406.92	3022.03	3791.82	0.327375	0.495433	1	ppa001592m	3690.32	3221.38	4159.26	0.368645	0.503688	0.981662
ppa001593m	2156.33	2430.82	1881.83	-0.369308	0.475479	1	ppa001593m	2085.1	2347.24	1822.96	-0.364677	0.489597	1	ppa001593m	2267.89	2499.96	2035.81	-0.296297	0.643379	1
ppa001594m	282.723	254.726	310.72	0.286669	0.660064	1	ppa001594m	266.173	246.121	286.224	0.217775	0.803884	1	ppa001594m	294.963	261.906	328.019	0.324731	0.725463	1
ppa001595m	390.388	292.844	487.932	0.736547	0.19803	1	ppa001595m	332.458	282.388	382.529	0.43789	0.664844	1	ppa001595m	357.868	301.335	414.401	0.459661	0.598961	1
ppa001596m	0	0	0	NA	NA	NA	ppa001596m	0	0	0	NA	NA	NA	ppa001596m	0	0	0	NA	NA	NA
ppa001597m	1507.33	1614.69	1399.98	-0.205854	0.665102	1	ppa001597m	1465.78	1558.55	1373.01	-0.182861	0.713456	1	ppa001597m	1540.59	1660.87	1420.3	-0.225747	0.691482	1
ppa001598m	74.8776	91.8497	57.9055	-0.665576	0.243275	1	ppa001598m	199.109	88.6806	309.537	1.80342	0.278351	1	ppa001598m	426.074	94.4666	757.681	3.00371	0.0372734	0.308589
ppa001599m	10915.7	10585.4	11246	0.0873431	0.813905	1	ppa001599m	10801.2	10217.8	11384.6	0.156005	0.720609	1	ppa001599m	10620.4	10887.9	10352.9	-0.0726997	0.923366	1
ppa001600m	3046.05	2437.72	3654.37	0.584091	0.198325	1	ppa001600m	2414.58	2351.7	2477.46	0.0751608	0.923423	1	ppa001600m	2243.46	2507.97	1978.95	-0.341789	0.50615	0.983412
ppa001601m	48.04	90.7423	5.33765	-4.0875	0.269758	1	ppa001601m	50.268	87.7307	12.8052	-2.77636	0.377775	1	ppa001601m	98.108	93.2775	102.938	0.142181	0.900233	1
ppa001602m	1773	1533.99	2012	0.391346	0.386166	1	ppa001602m	1406.52	1480.22	1332.82	-0.151337	0.727476	1	ppa001602m	1139.37	1578.04	700.7	-1.17127	0.0328426	0.287634
ppa001603m	10525.5	10792.1	10258.9	-0.0731032	0.905399	1	ppa001603m	9370.26	10414.7	8325.84	-0.32295	0.481393	1	ppa001603m	10765.5	11101.7	10429.2	-0.0901415	0.826864	1
ppa001604m	23.4902	26.8029	20.1774	-0.409652	0.595774	1	ppa001604m	19.2792	25.8487	12.7097	-1.02416	0.238307	1	ppa001604m	28.7304	27.5789	29.8819	0.115708	0.965957	1
ppa001605m	3180.28	2732.66	3627.9	0.408826	0.348351	1	ppa001605m	2677.77	2637.55	2717.99	0.0433449	0.918845	1	ppa001605m	2008.47	2810.86	1206.08	-1.22069	0.0308979	0.278237
ppa001606m	72.0229	70.5899	73.4559	0.0574184	0.985375	1	ppa001606m	53.7756	68.0588	39.4924	-0.785207	0.512981	1	ppa001606m	55.9648	72.641	39.2887	-0.886669	0.386735	0.90912
ppa001607m	7269.84	7388.05	7151.62	-0.0469237	0.908905	1	ppa001607m	8402.63	7130.25	9675.02	0.440311	0.346913	1	ppa001607m	18445.5	7599.75	29291.3	1.94645	0.0110469	0.155469
ppa001608m	0.235889	0.471777	0	-Inf	0.990592	1	ppa001608m	0.227242	0.454484	0	-Inf	0.995156	1	ppa001608m	0.242822	0.485644	0	-Inf	0.991922	1
ppa001609m	1722.84	1484.07	1961.6	0.402477	0.362875	1	ppa001609m	1529.81	1432.1	1627.52	0.184542	0.71156	1	ppa001609m	1472.29	1526.67	1417.91	-0.106616	0.847908	1
ppa001610m	958.126	355.297	1560.96	2.13533	0.02586	0.865158	ppa001610m	458.743	342.947	574.54	0.744423	0.126542	1	ppa001610m	375.915	365.457	386.372	0.0802884	0.832573	1
ppa001611m	43.5128	54.3727	32.653	-0.735667	0.285599	1	ppa001611m	41.4278	52.4926	30.3631	-0.789796	0.274778	1	ppa001611m	42.9787	55.9235	30.0338	-0.896865	0.255686	0.772696
ppa001612m	8111.53	7240.8	8982.27	0.310932	0.504841	1	ppa001612m	6909.42	6986.31	6832.52	-0.0321127	0.912246	1	ppa001612m	6445.12	7449.04	5441.19	-0.453131	0.405973	0.922795
ppa001613m	5412.64	5880.03	4945.25	-0.24978	0.585312	1	ppa001613m	4888.85	5674.69	4103.01	-0.467861	0.314394	1	ppa001613m	5682.8	6048.59	5317.02	-0.18598	0.731398	1
ppa001614m	156.99	159.514	154.467	-0.0463881	0.944442	1	ppa001614m	158.846	153.919	163.773	0.0895223	0.896613	1	ppa001614m	130.074	164.097	96.0503	-0.772686	0.205089	0.710023
ppa001615m	496.264	521.572	470.955	-0.147278	0.869952	1	ppa001615m	444.748	503.674	385.822	-0.384554	0.647407	1	ppa001615m	489.946	536.391	443.5	-0.274353	0.711134	1
ppa001616m	459.522	514.102	404.942	-0.344337	0.509244	1	ppa001616m	551.264	496.399	606.13	0.288128	0.521953	1	ppa001616m	780.318	528.734	1031.9	0.964692	0.0787394	0.454876
ppa001617m	1468.26	1117.21	1819.31	0.703488	0.131248	1	ppa001617m	965.431	1077.78	853.077	-0.337319	0.443541	1	ppa001617m	756.425	1149.41	363.444	-1.66109	0.00432997	0.0870801
ppa001618m	2952.06	2544.94	3359.19	0.400481	0.363337	1	ppa001618m	2342.1	2455.58	2228.63	-0.139911	0.737308	1	ppa001618m	2153.84	2618.09	1689.58	-0.631848	0.216829	0.727346
ppa001619m	449.659	601.882	297.435	-1.01691	0.0318521	0.951907	ppa001619m	413.347	581.103	245.592	-1.24253	0.016892	1	ppa001619m	389.459	619.035	159.883	-1.95301	0.000978367	0.0337347
ppa001620m	1842.39	1926.05	1758.73	-0.131115	0.772492	1	ppa001620m	1893.26	1858.88	1927.64	0.052405	0.909339	1	ppa001620m	2205.48	1981.22	2429.74	0.294412	0.593717	1
ppa001621m	4194.13	3654.45	4733.8	0.373345	0.3766	1	ppa001621m	4670.3	3527.47	5813.13	0.720679	0.121487	1	ppa001621m	5974.8	3758.94	8190.67	1.12366	0.0390999	0.316142
ppa001622m	7425.39	6267.43	8583.35	0.453668	0.291405	1	ppa001622m	6585.63	6048.63	7122.64	0.235803	0.618306	1	ppa001622m	7094.64	6447.06	7742.23	0.264108	0.628254	1
ppa001623m	2454.97	2206.88	2703.07	0.292593	0.52418	1	ppa001623m	2412.23	2129.54	2694.92	0.339705	0.485645	1	ppa001623m	3089.56	2270.25	3908.86	0.783894	0.161638	0.63837
ppa001624m	4219.22	4020.69	4417.74	0.135865	0.771951	1	ppa001624m	4002.33	3879.62	4125.05	0.0884954	0.875594	1	ppa001624m	5207.35	4136.22	6278.48	0.602101	0.285602	0.809733
ppa001625m	2633.26	2803.52	2463.01	-0.186821	0.705786	1	ppa001625m	2941.21	2706.71	3175.72	0.230543	0.587445	1	ppa001625m	3732.25	2883.43	4581.06	0.667896	0.207624	0.714403
ppa001626m	3407.78	3073.93	3741.64	0.283587	0.503551	1	ppa001626m	2716.73	2966.66	2466.81	-0.266191	0.56797	1	ppa001626m	2500.55	3162.01	1839.08	-0.781856	0.132847	0.581731
ppa001627m	7150.33	5384.78	8915.89	0.727492	0.105063	1	ppa001627m	5044.15	5194.54	4893.76	-0.0860534	0.799022	1	ppa001627m	3570.62	5540.05	1601.18	-1.79077	0.00318492	0.071822
ppa001628m	0	0	0	NA	NA	NA	ppa001628m	0	0	0	NA	NA	NA	ppa001628m	0	0	0	NA	NA	NA
ppa001629m	783.796	728.575	839.017	0.203622	0.66344	1	ppa001629m	643.04	703.026	583.054	-0.26995	0.562525	1	ppa001629m	711.649	749.504	673.793	-0.153631	0.748153	1
ppa001630m	7.73594	5.47604	9.99585	0.868198	0.55355	1	ppa001630m	7.78116	5.29145	10.2709	0.956825	0.460854	1	ppa001630m	14.1098	5.63023	22.5893	2.00438	0.0953927	0.500566
ppa001631m	23698	36362.3	11033.6	-1.72054	0.101824	1	ppa001631m	31891.1	35122.1	28660.2	-0.293328	0.796888	1	ppa001631m	116484	37392.3	195575	2.38691	0.0460873	0.344563
ppa001632m	867.95	738.588	997.311	0.433274	0.321648	1	ppa001632m	729.051	712.725	745.377	0.0646245	0.914354	1	ppa001632m	700.258	759.789	640.726	-0.245892	0.631626	1
ppa001633m	88.2648	95.6133	80.9163	-0.240781	0.63565	1	ppa001633m	82.9192	92.2558	73.5827	-0.326272	0.562456	1	ppa001633m	78.3011	98.3619	58.2403	-0.756082	0.248937	0.765782
ppa001634m	918.032	982.67	853.394	-0.203496	0.717102	1	ppa001634m	950.618	948.677	952.56	0.00589332	0.978276	1	ppa001634m	1432.53	1010.7	1854.36	0.875566	0.129906	0.57537
ppa001635m	265.147	335.716	194.577	-0.786905	0.434697	1	ppa001635m	340.03	324.3	355.759	0.133571	0.783554	1	ppa001635m	339.874	345.211	334.537	-0.0453155	0.939153	1
ppa001636m	2539.57	2358.86	2720.28	0.205664	0.639386	1	ppa001636m	2210.5	2276.29	2144.71	-0.085905	0.839412	1	ppa001636m	2212.46	2426.56	1998.37	-0.280094	0.618756	1
ppa001637m	717.477	622.824	812.129	0.382883	0.42264	1	ppa001637m	600.609	600.809	600.409	-0.000961164	0.943227	1	ppa001637m	472.059	640.789	303.33	-1.07896	0.0577876	0.388852
ppa001638m	69.0968	26.4281	111.766	2.08033	0.000638413	0.099986	ppa001638m	36.7507	25.4997	48.0017	0.912608	0.219096	1	ppa001638m	37.7069	27.188	48.2258	0.826837	0.298683	0.82689
ppa001639m	6650.3	6049.32	7251.27	0.261461	0.527774	1	ppa001639m	5706.68	5837.83	5575.52	-0.0663256	0.876316	1	ppa001639m	5719.54	6222.83	5216.25	-0.254558	0.643848	1
ppa001640m	2093.07	1792.82	2393.33	0.416791	0.369358	1	ppa001640m	1858.01	1729.62	1986.39	0.199696	0.714087	1	ppa001640m	1871.28	1844.45	1898.1	0.0413629	0.999254	1
ppa001641m	11237	10997.8	11476.1	0.0614268	0.930369	1	ppa001641m	11819	10611.5	13026.5	0.295827	0.550992	1	ppa001641m	20037.5	11314	28761.1	1.34601	0.0254577	0.249943
ppa001642m	1.59141	2.73802	0.444804	-2.62189	0.573413	1	ppa001642m	2.79643	2.64572	2.94713	0.155648	1	1	ppa001642m	9.47051	2.81511	16.1259	2.51812	0.0841278	0.471548
ppa001643m	2695.42	2695.64	2695.19	-0.000237541	0.95512	1	ppa001643m	2832.51	2601.72	3063.3	0.235623	0.612754	1	ppa001643m	3679.3	2772.82	4585.78	0.725813	0.185296	0.679276
ppa001644m	1692.34	1593.6	1791.09	0.168556	0.715618	1	ppa001644m	1459.09	1537.53	1380.65	-0.155264	0.707324	1	ppa001644m	1473.31	1639.45	1307.16	-0.326775	0.521703	0.990959
ppa001645m	16771.4	17392.9	16149.8	-0.106984	0.881142	1	ppa001645m	14576.8	16791.1	12362.4	-0.441735	0.365352	1	ppa001645m	13885.7	17889.2	9882.25	-0.856176	0.122751	0.558467
ppa001647m	3031.43	3172.14	2890.72	-0.134028	0.758481	1	ppa001647m	2979.18	3061.65	2896.71	-0.0798963	0.87223	1	ppa001647m	3645.64	3262.95	4028.32	0.304005	0.56401	1
ppa001648m	32.7731	29.7305	35.8156	0.268643	0.772897	1	ppa001648m	43.4511	28.6811	58.2212	1.02145	0.152113	1	ppa001648m	711.528	30.5875	1392.47	5.50856	0.0473758	0.349603
ppa001649m	3072.95	2647.29	3498.61	0.402267	0.347566	1	ppa001649m	2966.4	2554.94	3377.87	0.402822	0.392376	1	ppa001649m	2781.92	2723.13	2840.72	0.0609892	0.903264	1
ppa001650m	1318.42	1178.76	1458.09	0.306813	0.470532	1	ppa001650m	1190.88	1137.65	1244.11	0.129055	0.7857	1	ppa001650m	1272.71	1212.52	1332.9	0.136562	0.799592	1
ppa001651m	4830.83	4890.48	4771.19	-0.0356259	0.946944	1	ppa001651m	4319.65	4719.84	3919.46	-0.268082	0.566542	1	ppa001651m	4145.89	5030.61	3261.17	-0.62534	0.226496	0.739622
ppa001652m	10208.4	9972.09	10444.7	0.0668003	0.813182	1	ppa001652m	9783.31	9629.45	9937.17	0.0453815	0.888439	1	ppa001652m	9304.39	10255.6	8353.19	-0.296013	0.680078	1
ppa001653m	2388.62	2358.7	2418.54	0.0361454	0.907333	1	ppa001653m	1929.24	2276.7	1581.77	-0.525409	0.273281	1	ppa001653m	2047.66	2426.16	1669.16	-0.539554	0.316892	0.846708
ppa001654m	381.65	369.052	394.249	0.0952837	0.840422	1	ppa001654m	354.974	356.099	353.849	-0.00914207	0.960816	1	ppa001654m	350.058	379.658	320.458	-0.244563	0.653173	1
ppa001655m	14.9837	15.1033	14.8642	-0.0230191	1	1	ppa001655m	23.4477	14.5799	32.3156	1.14825	0.170018	1	ppa001655m	45.3703	15.5345	75.2061	2.27537	0.109603	0.531862
ppa001656m	0.235889	0.471777	0	-Inf	0.990592	1	ppa001656m	0.227242	0.454484	0	-Inf	0.995156	1	ppa001656m	1.11856	0.485644	1.75147	1.85059	0.82066	1
ppa001657m	3326.06	2729.17	3922.95	0.523477	0.221113	1	ppa001657m	2466.16	2633.75	2298.56	-0.196385	0.662115	1	ppa001657m	1960.74	2807.45	1114.04	-1.33347	0.0153921	0.188893
ppa001658m	3478.11	3347.61	3608.61	0.108312	0.807767	1	ppa001658m	3489.2	3230.54	3747.85	0.214291	0.657864	1	ppa001658m	4561.6	3443.64	5679.55	0.721845	0.1852	0.679111
ppa001659m	2582.08	2788.48	2375.69	-0.231133	0.616138	1	ppa001659m	2581.03	2691.56	2470.5	-0.123642	0.802848	1	ppa001659m	3358.88	2868.22	3849.54	0.424533	0.459586	0.956694
ppa001660m	246.075	226.838	265.311	0.226025	0.606839	1	ppa001660m	272.081	219.003	325.16	0.570197	0.240928	1	ppa001660m	248.253	233.304	263.202	0.173962	0.763716	1
ppa001661m	425.789	493.554	358.024	-0.463154	0.568949	1	ppa001661m	315.832	476.709	154.955	-1.62126	0.115443	1	ppa001661m	398.853	507.539	290.167	-0.806635	0.491029	0.976689
ppa001662m	2.97489	0.56656	5.38322	3.24817	0.225919	1	ppa001662m	1.4933	0.54781	2.4388	2.15442	0.625656	1	ppa001662m	1.43119	0.582367	2.28001	1.96904	0.717942	1
ppa001663m	2430.9	2282.76	2579.05	0.176058	0.653154	1	ppa001663m	2277.72	2203.63	2351.82	0.0938959	0.815549	1	ppa001663m	2794.4	2347.95	3240.85	0.46497	0.358935	0.888391
ppa001665m	3808.71	3110.6	4506.81	0.534914	0.228202	1	ppa001665m	2922.93	3001.41	2844.44	-0.0774964	0.841097	1	ppa001665m	2922.57	3200	2645.14	-0.274728	0.608046	1
ppa001666m	3034.63	2816.2	3253.07	0.208052	0.636853	1	ppa001666m	2821.16	2717.73	2924.59	0.105834	0.8323	1	ppa001666m	2923.92	2896.98	2950.86	0.0265866	0.965045	1
ppa001667m	22.8346	23.7827	21.8865	-0.119869	0.889881	1	ppa001667m	26.9033	22.9351	30.8714	0.428711	0.655327	1	ppa001667m	41.7309	24.4716	58.9903	1.26937	0.295332	0.821978
ppa001668m	4273.19	4014.32	4532.07	0.175013	0.684781	1	ppa001668m	3758.28	3874.14	3642.41	-0.0889815	0.844126	1	ppa001668m	3655.3	4129.39	3181.21	-0.376355	0.487543	0.974774
ppa001669m	396.813	415.758	377.868	-0.137861	0.748997	1	ppa001669m	335.968	401.093	270.843	-0.566476	0.234069	1	ppa001669m	456.809	427.737	485.881	0.183878	0.766778	1
ppa001670m	1240.79	1203.79	1277.79	0.0860574	0.888615	1	ppa001670m	1107.91	1161.48	1054.35	-0.139617	0.739545	1	ppa001670m	1056.52	1238.42	874.617	-0.501773	0.34862	0.877911
ppa001671m	26.5755	27.755	25.396	-0.128148	0.943406	1	ppa001671m	28.3746	26.8062	29.9429	0.159644	0.808794	1	ppa001671m	30.3969	28.5421	32.2518	0.176289	0.777815	1
ppa001672m	0.519169	1.03834	0	-Inf	0.802469	1	ppa001672m	2.47202	1.00229	3.94175	1.97553	0.507267	1	ppa001672m	4.87469	1.06801	8.68137	3.023	0.317597	0.847018
ppa001673m	1.63118	1.03834	2.22402	1.0989	0.796608	1	ppa001673m	2.72251	1.00229	4.44273	2.14814	0.538515	1	ppa001673m	2.61019	1.06801	4.15238	1.95901	0.554921	1
ppa001674m	227.56	189.378	265.742	0.488758	0.311591	1	ppa001674m	190.296	182.912	197.679	0.112011	0.795879	1	ppa001674m	171.89	194.745	149.036	-0.385922	0.629401	1
ppa001675m	18.2727	15.5729	20.9724	0.429455	0.676435	1	ppa001675m	20.9833	15.0223	26.9443	0.84288	0.363381	1	ppa001675m	30.1083	16.0222	44.1943	1.46379	0.113658	0.540434
ppa001676m	3016.8	2744.16	3289.44	0.261474	0.536093	1	ppa001676m	2717.19	2648.59	2785.8	0.0728636	0.870731	1	ppa001676m	2792.56	2822.72	2762.4	-0.0311657	0.974248	1
ppa001677m	0.28328	0.56656	0	-Inf	0.990599	1	ppa001677m	0.767541	0.54781	0.987273	0.849774	1	1	ppa001677m	0.291184	0.582367	0	-Inf	0.991937	1
ppa001678m	4546.56	4182.65	4910.46	0.231441	0.642217	1	ppa001678m	2969.24	4034.53	1903.95	-1.0834	0.0877589	1	ppa001678m	2409.54	4303.41	515.668	-3.06097	0.000329424	0.0156847
ppa001679m	726.37	698.492	754.248	0.110795	0.894291	1	ppa001679m	563.721	673.677	453.765	-0.570111	0.334012	1	ppa001679m	525.478	718.692	332.265	-1.11304	0.144925	0.605366
ppa001680m	2189.57	2470.06	1909.08	-0.371664	0.418264	1	ppa001680m	2435.17	2384.51	2485.82	0.06003	0.865957	1	ppa001680m	3589.27	2540.56	4637.97	0.868346	0.101636	0.516467
ppa001681m	13358.3	11756.6	14960.1	0.347646	0.651668	1	ppa001681m	9540.79	11337.3	7744.26	-0.549879	0.491314	1	ppa001681m	7110.88	12097.3	2124.48	-2.5095	0.0309967	0.278518
ppa001682m	496.015	531.666	460.364	-0.207744	0.60638	1	ppa001682m	458.214	512.94	403.488	-0.346265	0.45004	1	ppa001682m	432.427	546.973	317.881	-0.782984	0.15564	0.626724
ppa001684m	1282.07	790.479	1773.66	1.16593	0.16616	1	ppa001684m	1053.44	762.694	1344.18	0.817551	0.095851	1	ppa001684m	907.635	813.214	1002.06	0.301255	0.63791	1
ppa001685m	717.098	661.669	772.527	0.223475	0.609284	1	ppa001685m	710.673	638.535	782.811	0.293899	0.54945	1	ppa001685m	758.037	680.648	835.426	0.295603	0.615744	1
ppa001686m	1516.93	1445	1588.86	0.136921	0.758142	1	ppa001686m	1387.01	1394.45	1379.57	-0.0154769	0.96321	1	ppa001686m	1749.62	1486.46	2012.78	0.437309	0.435506	0.943722
ppa001687m	1723.36	1264.06	2182.66	0.788025	0.0785745	1	ppa001687m	1494.84	1219.84	1769.83	0.53691	0.266208	1	ppa001687m	1265.56	1300.32	1230.81	-0.0792652	0.800295	1
ppa001688m	38260.1	34199	42321.1	0.307423	0.516943	1	ppa001688m	34133.5	32994.8	35272.2	0.0962939	0.878273	1	ppa001688m	31623.1	35183.5	28062.6	-0.326253	0.51778	0.989352
ppa001689m	10.3918	16.3355	4.44804	-1.87676	0.55531	1	ppa001689m	10.6079	15.7932	5.42266	-1.54223	0.584822	1	ppa001689m	34.9959	16.7919	53.1998	1.66365	0.385877	0.908312
ppa001690m	6301.01	6416.5	6185.51	-0.0528935	0.998837	1	ppa001690m	5580.37	6195.76	4964.99	-0.319492	0.737428	1	ppa001690m	4276.56	6599.03	1954.09	-1.75576	0.0185984	0.210525
ppa001691m	29.0453	27.378	30.7126	0.16581	0.812953	1	ppa001691m	21.0693	26.4451	15.6935	-0.75283	0.43994	1	ppa001691m	20.7197	28.1532	13.2863	-1.08335	0.498501	0.978546
ppa001692m	13.1286	16.0511	10.206	-0.653254	0.767004	1	ppa001692m	12.9361	15.5132	10.359	-0.582607	0.81529	1	ppa001692m	31.557	16.5018	46.6123	1.49809	0.0749698	0.444845
ppa001693m	842.316	802.75	881.883	0.135637	0.780087	1	ppa001693m	814.618	774.534	854.701	0.14209	0.796435	1	ppa001693m	1190.62	825.837	1555.4	0.913359	0.108927	0.530804
ppa001694m	4351.7	3650.52	5052.89	0.469007	0.317551	1	ppa001694m	4961.22	3522.06	6400.38	0.861739	0.0835644	1	ppa001694m	6448.96	3755.57	9142.34	1.28353	0.0230177	0.238523
ppa001695m	6754.45	6774.55	6734.36	-0.00858528	0.994638	1	ppa001695m	6690.8	6538.78	6842.82	0.0655686	0.879405	1	ppa001695m	7955.68	6968.41	8942.96	0.359923	0.502462	0.980641
ppa001696m	1414.45	1232.16	1596.74	0.373939	0.381483	1	ppa001696m	1274.21	1189.1	1359.32	0.193015	0.693068	1	ppa001696m	1500.24	1267.5	1732.99	0.451282	0.422145	0.933471
ppa001697m	1778.56	1635.77	1921.35	0.232154	0.585475	1	ppa001697m	1600.61	1578.57	1622.65	0.0397342	0.94523	1	ppa001697m	1994.83	1682.69	2306.98	0.45524	0.429315	0.938703
ppa001698m	3497.21	3581.7	3412.72	-0.0697252	0.852803	1	ppa001698m	4471.59	3453.4	5489.79	0.668736	0.544294	1	ppa001698m	4246.21	3685.73	4806.69	0.383093	0.652361	1
ppa001699m	1762.35	1232.01	2292.7	0.896034	0.0419468	1	ppa001699m	1721.98	1189.11	2254.85	0.923146	0.0524327	1	ppa001699m	1522.54	1267.27	1777.81	0.488377	0.349075	0.878226
ppa001700m	528.492	539.742	517.243	-0.061426	0.914072	1	ppa001700m	512.812	520.982	504.642	-0.0459724	0.943971	1	ppa001700m	558.121	555.176	561.065	0.0152219	0.957166	1
ppa001701m	4.27928	4.71991	3.83865	-0.298162	0.946857	1	ppa001701m	3.50891	4.55698	2.46084	-0.88893	0.729479	1	ppa001701m	9.19127	4.85441	13.5281	1.47859	0.345828	0.875105
ppa001702m	1481.78	1462.05	1501.51	0.0384269	0.963856	1	ppa001702m	1159.05	1410.72	907.379	-0.636658	0.172112	1	ppa001702m	1058.11	1504.07	612.159	-1.29689	0.0175799	0.203368
ppa001703m	272.535	246.157	298.913	0.280146	0.554082	1	ppa001703m	213.668	237.503	189.833	-0.323219	0.505521	1	ppa001703m	192.575	253.238	131.912	-0.940916	0.111805	0.536994
ppa001704m	5565.29	5076.72	6053.85	0.253957	0.600043	1	ppa001704m	3892.61	4897.39	2887.83	-0.762027	0.135078	1	ppa001704m	3483.6	5223.1	1744.09	-1.58243	0.00754001	0.124184
ppa001705m	3330.39	3145.36	3515.43	0.160478	0.707858	1	ppa001705m	2992.61	3035.48	2949.74	-0.0413395	0.923266	1	ppa001705m	3105.75	3235.53	2975.98	-0.12064	0.827	1
ppa001706m	2347.94	2239.32	2456.56	0.133576	0.776393	1	ppa001706m	2265.22	2160.72	2369.73	0.133214	0.802591	1	ppa001706m	2552.6	2303.68	2801.52	0.282268	0.628556	1
ppa001707m	372.669	505.164	240.174	-1.07267	0.213328	1	ppa001707m	503.75	487.909	519.591	0.0907628	0.802453	1	ppa001707m	754.935	519.482	990.387	0.930918	0.0864872	0.477388
ppa001708m	775.576	738.474	812.678	0.138136	0.77791	1	ppa001708m	595.913	712.522	479.303	-0.571995	0.224408	1	ppa001708m	643.707	759.711	527.703	-0.525726	0.296217	0.823261
ppa001709m	5710.66	5678.96	5742.37	0.0160178	0.951214	1	ppa001709m	5597.07	5481.44	5712.69	0.0596152	0.886309	1	ppa001709m	6338.13	5841.42	6834.84	0.226588	0.66631	1
ppa001710m	5124.14	4877.61	5370.66	0.138924	0.739561	1	ppa001710m	4498.78	4707.73	4289.83	-0.134113	0.782276	1	ppa001710m	5038.39	5017.24	5059.54	0.0121106	0.966017	1
ppa001711m	286.613	235.095	338.13	0.524331	0.313668	1	ppa001711m	264.214	226.742	301.687	0.412	0.571657	1	ppa001711m	243.078	241.895	244.262	0.0140481	0.982985	1
ppa001712m	582.072	451.879	712.264	0.656475	0.118887	1	ppa001712m	542.296	436.257	648.334	0.571559	0.224677	1	ppa001712m	452.064	464.766	439.361	-0.0810974	0.946613	1
ppa001713m	1678.07	1780.36	1575.77	-0.176112	0.741282	1	ppa001713m	2072.61	1717.19	2428.04	0.499741	0.513735	1	ppa001713m	3857.67	1831.82	5883.52	1.6834	0.0257177	0.251277
ppa001714m	2171.49	1806.44	2536.54	0.489715	0.259752	1	ppa001714m	1704.28	1743.34	1665.22	-0.0661461	0.880866	1	ppa001714m	1540.19	1858.22	1222.16	-0.604487	0.277897	0.800443
ppa001715m	168.972	191.134	146.811	-0.380628	0.441212	1	ppa001715m	170.215	184.43	155.999	-0.241535	0.629117	1	ppa001715m	152.696	196.625	108.766	-0.854214	0.143467	0.603553
ppa001716m	1597.15	1616.82	1577.49	-0.0355301	0.928896	1	ppa001716m	1636.55	1560.41	1712.7	0.134349	0.77676	1	ppa001716m	2077.29	1663.15	2491.43	0.583057	0.292121	0.818921
ppa001717m	74.6351	81.1799	68.0904	-0.253671	0.686932	1	ppa001717m	66.6465	78.3655	54.9274	-0.512695	0.423734	1	ppa001717m	67.6445	83.4983	51.7908	-0.689052	0.367831	0.895167
ppa001718m	9636.25	11316.2	7956.26	-0.508233	0.6758	1	ppa001718m	13222	10905	15538.9	0.510903	0.811485	1	ppa001718m	6258.91	11647.4	870.466	-3.74207	0.167506	0.648165
ppa001719m	3140.3	2969.56	3311.04	0.157035	0.723157	1	ppa001719m	2794.28	2865.63	2722.93	-0.0736953	0.86145	1	ppa001719m	2574.37	3054.78	2093.95	-0.54484	0.321066	0.848581
ppa001720m	184.327	182.575	186.08	0.0274328	0.90646	1	ppa001720m	190.054	176.314	203.794	0.208963	0.708648	1	ppa001720m	158.408	187.76	129.055	-0.540902	0.440787	0.944865
ppa001722m	1352.94	1172.38	1533.51	0.387395	0.432458	1	ppa001722m	1106.94	1130.8	1083.09	-0.0621952	0.835327	1	ppa001722m	1150.13	1206.25	1094	-0.140916	0.748602	1
ppa001723m	1056.18	1246.45	865.904	-0.525541	0.272676	1	ppa001723m	1092.71	1203.48	981.943	-0.293498	0.579901	1	ppa001723m	1103.4	1281.94	924.856	-0.471029	0.424499	0.934418
ppa001724m	435.094	381.533	488.654	0.357005	0.586092	1	ppa001724m	790.645	368.248	1213.04	1.71988	0.228551	1	ppa001724m	2607.75	392.454	4823.05	3.61935	0.0121673	0.164038
ppa001725m	1392.26	1211.85	1572.68	0.376011	0.343003	1	ppa001725m	1252.4	1169.85	1334.94	0.190442	0.665445	1	ppa001725m	1424.53	1246.45	1602.61	0.362598	0.482363	0.970684
ppa001726m	2358.37	1971.09	2745.64	0.478144	0.252081	1	ppa001726m	2033.33	1902.45	2164.21	0.185987	0.689271	1	ppa001726m	2202.46	2027.52	2377.4	0.229671	0.666209	1
ppa001727m	651.919	1089.08	214.757	-2.34234	0.420811	1	ppa001727m	832.889	1052.87	612.907	-0.780588	0.753936	1	ppa001727m	1125.22	1119.54	1130.89	0.0145598	0.954815	1
ppa001728m	8406.43	9864.11	6948.75	-0.505435	0.712103	1	ppa001728m	9673.42	9531.51	9815.34	0.0423332	0.905942	1	ppa001728m	10163.5	10141.9	10185	0.00612404	0.888854	1
ppa001729m	5013.11	5313.14	4713.08	-0.172893	0.699383	1	ppa001729m	5093.57	5128.09	5059.05	-0.0195537	0.971412	1	ppa001729m	5714	5465.23	5962.77	0.1257	0.823408	1
ppa001730m	3178.21	4581.18	1775.25	-1.3677	0.0978209	1	ppa001730m	5931.29	4418.28	7444.3	0.75265	0.203393	1	ppa001730m	50444.9	4713.72	96176	4.35074	1.76618e-11	1.79798e-08
ppa001731m	571.942	444.334	699.55	0.654785	0.202004	1	ppa001731m	368.584	428.557	308.611	-0.473696	0.388841	1	ppa001731m	348.487	457.18	239.793	-0.930969	0.216901	0.727474
ppa001732m	161.265	246.241	76.2894	-1.69051	0.411037	1	ppa001732m	207.427	237.977	176.878	-0.428071	0.840379	1	ppa001732m	238.864	253.159	224.57	-0.172879	0.922161	1
ppa001733m	946.062	806.937	1085.19	0.427416	0.331724	1	ppa001733m	921.312	778.738	1063.89	0.450133	0.353296	1	ppa001733m	952.143	830.077	1074.21	0.371959	0.497991	0.978204
ppa001734m	12647.7	13688.9	11606.6	-0.238068	0.629203	1	ppa001734m	11861.2	13214.8	10507.6	-0.330727	0.517122	1	ppa001734m	8674.91	14079.7	3270.16	-2.10618	0.000212901	0.0112938
ppa001735m	6676.04	6309.76	7042.33	0.158468	0.709724	1	ppa001735m	5885.7	6089.69	5681.71	-0.100044	0.829312	1	ppa001735m	5962.89	6490.51	5435.26	-0.255982	0.633721	1
ppa001736m	879.608	877.01	882.205	0.00852013	0.972747	1	ppa001736m	777.448	846.087	708.809	-0.255409	0.552781	1	ppa001736m	640.932	902.275	379.589	-1.24913	0.0215043	0.229247
ppa001737m	2830.15	2822.63	2837.67	0.0076681	0.977992	1	ppa001737m	2997.71	2724.45	3270.97	0.263756	0.564945	1	ppa001737m	3538.8	2903.38	4174.22	0.523773	0.323672	0.851731
ppa001738m	10339.3	10637.2	10041.4	-0.0831461	0.927321	1	ppa001738m	9015.01	10270.4	7759.63	-0.404429	0.496938	1	ppa001738m	8464.76	10940.1	5989.41	-0.869143	0.117417	0.548065
ppa001739m	2924.93	4097.25	1752.61	-1.22515	0.0859081	1	ppa001739m	3721.94	3955.8	3488.08	-0.181535	0.73784	1	ppa001739m	5176.09	4214.02	6138.15	0.542606	0.337669	0.867006
ppa001740m	2929.95	2033.05	3826.84	0.912508	0.0465694	1	ppa001740m	2465.02	1961.07	2968.97	0.598323	0.385997	1	ppa001740m	2271.48	2091.74	2451.22	0.228799	0.725296	1
ppa001741m	6447.58	5648.05	7247.12	0.359656	0.398814	1	ppa001741m	5931.47	5450.92	6412.02	0.234278	0.619357	1	ppa001741m	5405.84	5809.9	5001.79	-0.216071	0.694353	1
ppa001742m	4662.59	4534.62	4790.56	0.0792124	0.840113	1	ppa001742m	4502.06	4376.36	4627.76	0.0805843	0.864436	1	ppa001742m	7168.72	4664.56	9672.88	1.0522	0.0559684	0.382676
ppa001743m	3.56511	1.88711	5.24311	1.47425	0.545573	1	ppa001743m	1.4026	1.81794	0.987273	-0.88078	0.871815	1	ppa001743m	7.12389	1.94258	12.3052	2.66323	0.210581	0.717514
ppa001744m	2002.75	1459.44	2546.07	0.802859	0.068494	1	ppa001744m	1632.24	1408.37	1856.11	0.398264	0.40944	1	ppa001744m	2451.21	1501.32	3401.11	1.17978	0.0432546	0.333978
ppa001745m	274.319	200.862	347.776	0.79195	0.0936923	1	ppa001745m	186.149	193.849	178.45	-0.119413	0.818199	1	ppa001745m	177.367	206.62	148.114	-0.480272	0.414802	0.927674
ppa001746m	2881.78	2437.84	3325.72	0.448064	0.266083	1	ppa001746m	2234.53	2353.26	2115.81	-0.15345	0.76431	1	ppa001746m	1676.59	2507.49	845.702	-1.56802	0.00436957	0.0875469
ppa001748m	68.5612	75.4238	61.6985	-0.289783	0.638144	1	ppa001748m	51.6385	72.8184	30.4585	-1.25746	0.0626813	1	ppa001748m	46.4733	77.5739	15.3727	-2.3352	0.00316922	0.0716284
ppa001749m	5281	5108.35	5453.65	0.0943632	0.852735	1	ppa001749m	5075.86	4929.31	5222.41	0.0833301	0.880222	1	ppa001749m	4834.34	5255.06	4413.63	-0.25174	0.632696	1
ppa001750m	1329.43	1218.34	1440.52	0.241677	0.543464	1	ppa001750m	1167.87	1176.02	1159.72	-0.020134	0.983435	1	ppa001750m	1319.83	1253.17	1386.49	0.145852	0.792718	1
ppa001751m	7.35276	9.53247	5.17306	-0.881832	0.527793	1	ppa001751m	8.77145	9.19515	8.34775	-0.139486	0.932101	1	ppa001751m	9.6901	9.80757	9.57262	-0.034983	1	1
ppa001752m	0	0	0	NA	NA	NA	ppa001752m	0	0	0	NA	NA	NA	ppa001752m	0	0	0	NA	NA	NA
ppa001753m	1320.05	1012.11	1627.99	0.685732	0.119314	1	ppa001753m	1472.44	977.017	1967.86	1.01017	0.0321981	1	ppa001753m	1109.03	1041.01	1177.04	0.17718	0.714737	1
ppa001754m	2039.12	2217.57	1860.66	-0.253166	0.709172	1	ppa001754m	1630.07	2140.88	1119.27	-0.935651	0.0926312	1	ppa001754m	2052.25	2280.83	1823.67	-0.322708	0.518794	0.989352
ppa001755m	22.7242	27.0958	18.3526	-0.562087	0.737816	1	ppa001755m	26.6122	26.1772	27.0472	0.047164	0.935779	1	ppa001755m	39.1609	27.861	50.4609	0.85692	0.246786	0.763372
ppa001756m	6626.52	6620.73	6632.31	0.00252101	0.948897	1	ppa001756m	6001.7	6390.92	5612.49	-0.187381	0.706855	1	ppa001756m	4708.58	6809.93	2607.24	-1.38512	0.0110396	0.155469
ppa001757m	2.73152	4.05857	1.40447	-1.53095	0.568594	1	ppa001757m	2.94152	3.91585	1.9672	-0.993181	0.713372	1	ppa001757m	7.77217	4.17532	11.369	1.44515	0.394641	0.913886
ppa001758m	10.6836	8.3067	13.0605	0.652864	0.590036	1	ppa001758m	9.63457	8.01835	11.2508	0.488651	0.710638	1	ppa001758m	5.41205	8.54409	2.28001	-1.90589	0.344444	0.873801
ppa001759m	60.4919	57.9509	63.033	0.121275	0.90989	1	ppa001759m	47.5439	55.9054	39.1824	-0.51278	0.421457	1	ppa001759m	55.9943	59.6213	52.3674	-0.187157	0.707921	1
ppa001761m	156.455	173.034	139.876	-0.306907	0.569734	1	ppa001761m	172.981	167.07	178.892	0.098631	0.811292	1	ppa001761m	195.298	177.961	212.635	0.256817	0.670197	1
ppa001762m	1360.11	1440.16	1280.05	-0.170029	0.719647	1	ppa001762m	1401.18	1390.11	1412.25	0.0227939	0.946653	1	ppa001762m	1774.88	1481.34	2068.41	0.481614	0.366312	0.893644
ppa001764m	2237.75	2029.36	2446.13	0.269473	0.538013	1	ppa001764m	1869.89	1958.39	1781.39	-0.13666	0.761213	1	ppa001764m	1857.92	2087.58	1628.25	-0.358513	0.494882	0.976878
ppa001765m	30476.8	28351.3	32602.3	0.201558	0.605126	1	ppa001765m	29151.7	27378.5	30925	0.175729	0.677315	1	ppa001765m	21137.9	29156.8	13119.1	-1.15216	0.0943687	0.49936
ppa001766m	462.06	350.758	573.363	0.708973	0.120768	1	ppa001766m	408.968	338.528	479.408	0.501979	0.307812	1	ppa001766m	343.366	360.804	325.927	-0.146669	0.785713	1
ppa001768m	13268.8	10961.9	15575.7	0.50679	0.243667	1	ppa001768m	11785.2	10578	12992.4	0.296597	0.542034	1	ppa001768m	10854.6	11276.7	10432.5	-0.112249	0.808985	1
ppa001769m	7904.66	7311.66	8497.65	0.216866	0.611473	1	ppa001769m	7464.59	7056.35	7872.82	0.157958	0.741203	1	ppa001769m	7416.12	7521.23	7311	-0.0409009	0.975478	1
ppa001770m	1371.84	1838.46	905.215	-1.02217	0.104719	1	ppa001770m	1575.19	1775.27	1375.11	-0.368492	0.614671	1	ppa001770m	1902.13	1890.74	1913.52	0.0172783	0.962015	1
ppa001771m	6659.2	6280.23	7038.16	0.16438	0.655736	1	ppa001771m	5765.12	6061.74	5468.49	-0.148591	0.761536	1	ppa001771m	6636.16	6459.91	6812.41	0.0766502	0.893252	1
ppa001772m	23.5449	22.4643	24.6254	0.132515	0.869162	1	ppa001772m	15.4877	21.6772	9.29829	-1.22114	0.218864	1	ppa001772m	18.1529	23.1094	13.1965	-0.808327	0.485212	0.972929
ppa001773m	0	0	0	NA	NA	NA	ppa001773m	0	0	0	NA	NA	NA	ppa001773m	0	0	0	NA	NA	NA
ppa001774m	2601.54	2309.7	2893.37	0.325047	0.577441	1	ppa001774m	1928.46	2227.58	1629.34	-0.451191	0.437799	1	ppa001774m	1707.25	2376.52	1037.98	-1.19507	0.116986	0.547376
ppa001776m	18930.3	18144.3	19716.3	0.119874	0.758369	1	ppa001776m	14922.9	17515	12330.8	-0.506319	0.290365	1	ppa001776m	14702.6	18662.6	10742.5	-0.796819	0.146976	0.609752
ppa001777m	1395.76	1135.54	1655.98	0.544306	0.214384	1	ppa001777m	896.955	1095.59	698.325	-0.649731	0.160464	1	ppa001777m	855.766	1168.22	543.31	-1.10447	0.0366052	0.305682
ppa001778m	20580.6	20155.7	21005.5	0.0595742	0.890727	1	ppa001778m	17513.7	19449.9	15577.6	-0.320286	0.47392	1	ppa001778m	14365.3	20734.4	7996.3	-1.37462	0.0115077	0.157902
ppa001779m	14.4601	7.26836	21.6519	1.57479	0.110718	1	ppa001779m	11.8154	7.01605	16.6147	1.24373	0.267998	1	ppa001779m	13.5145	7.47608	19.5529	1.38703	0.2302	0.744285
ppa001780m	1759.18	1565.97	1952.38	0.318171	0.451944	1	ppa001780m	1737.98	1511.49	1964.48	0.378177	0.41605	1	ppa001780m	1463.94	1610.78	1317.11	-0.290387	0.607787	1
ppa001781m	1293.88	1376.78	1210.98	-0.185128	0.637973	1	ppa001781m	1069.91	1328.31	811.508	-0.710914	0.125128	1	ppa001781m	1185.87	1416.42	955.332	-0.568172	0.27812	0.800653
ppa001782m	3167.4	2505.52	3829.28	0.611963	0.160196	1	ppa001782m	3114.23	2417.7	3810.76	0.656442	0.174219	1	ppa001782m	4816.84	2577.47	7056.21	1.45293	0.0111372	0.155694
ppa001783m	14016.6	12664.4	15368.9	0.279237	0.491932	1	ppa001783m	14645.5	12224.6	17066.3	0.48136	0.292783	1	ppa001783m	25120.2	13026.4	37214	1.51441	0.00637595	0.112556
ppa001784m	2020.32	1823.1	2217.55	0.282569	0.532132	1	ppa001784m	1776.78	1759.23	1794.32	0.0284949	0.972336	1	ppa001784m	1668	1875.45	1460.55	-0.360719	0.5011	0.980166
ppa001785m	514.482	351.364	677.601	0.947472	0.0474959	1	ppa001785m	346.356	338.853	353.858	0.0625106	0.990164	1	ppa001785m	447.151	361.536	532.766	0.559361	0.376432	0.901789
ppa001786m	2640.73	1485.55	3795.91	1.35345	0.00248418	0.242532	ppa001786m	3200.43	1433.38	4967.49	1.7931	0.172386	1	ppa001786m	4095.38	1528.25	6662.51	2.12418	0.0987774	0.509203
ppa001787m	123.703	74.2949	173.11	1.22036	0.0168596	0.706611	ppa001787m	115.601	71.7471	159.455	1.15216	0.0343888	1	ppa001787m	92.1508	76.4051	107.897	0.497908	0.440261	0.94461
ppa001788m	1912.37	1620.32	2204.42	0.444125	0.326348	1	ppa001788m	1534.64	1563.36	1505.92	-0.0540027	0.874537	1	ppa001788m	1504.45	1666.92	1341.97	-0.312829	0.550673	1
ppa001789m	3577.36	3231.1	3923.62	0.280161	0.528346	1	ppa001789m	2729.32	3117.52	2341.11	-0.413204	0.356849	1	ppa001789m	2046.04	3324.03	768.042	-2.11368	0.000183676	0.0102411
ppa001790m	1454.09	1471.3	1436.88	-0.0341491	0.978337	1	ppa001790m	1412.47	1420.1	1404.84	-0.0155943	0.987091	1	ppa001790m	1734.56	1513.4	1955.73	0.36992	0.492405	0.976689
ppa001791m	1111.64	1343.39	879.879	-0.610506	0.196862	1	ppa001791m	1305.78	1297.09	1314.47	0.0192045	0.918261	1	ppa001791m	1753.7	1381.65	2125.75	0.621578	0.238216	0.753565
ppa001792m	89.4216	54.4653	124.378	1.19132	0.0328634	0.96331	ppa001792m	72.5315	52.5737	92.4893	0.814944	0.175002	1	ppa001792m	83.2979	56.0222	110.573	0.980934	0.154225	0.623691
ppa001793m	30.4911	23.9723	37.0099	0.626544	0.603098	1	ppa001793m	17.4405	23.1218	11.7591	-0.975472	0.2831	1	ppa001793m	15.1411	24.665	5.6171	-2.13457	0.0649673	0.413724
ppa001794m	244.495	222.295	266.695	0.262716	0.574421	1	ppa001794m	205.085	214.56	195.609	-0.133405	0.808984	1	ppa001794m	190.219	228.655	151.783	-0.591167	0.329445	0.858783
ppa001795m	117.408	132.244	102.572	-0.366568	0.513571	1	ppa001795m	125.832	127.64	124.023	-0.0414733	0.953668	1	ppa001795m	468.529	136.028	801.03	2.55795	0.160304	0.635775
ppa001796m	391.482	400.128	382.835	-0.0637406	0.886063	1	ppa001796m	383.697	386.196	381.199	-0.0187871	0.979191	1	ppa001796m	396.705	411.581	381.828	-0.108254	0.826463	1
ppa001797m	0.519169	1.03834	0	-Inf	0.802469	1	ppa001797m	0.747965	1.00229	0.493636	-1.02178	0.994158	1	ppa001797m	0.941647	1.06801	0.815283	-0.389554	1	1
ppa001798m	118.423	62.7827	174.063	1.47117	0.0774033	1	ppa001798m	88.5248	60.6528	116.397	0.940405	0.231645	1	ppa001798m	96.9754	64.5562	129.395	1.00315	0.371731	0.898053
ppa001799m	3180.24	3016.45	3344.03	0.148736	0.669428	1	ppa001799m	3296.77	2912.54	3681	0.337821	0.431013	1	ppa001799m	3818.86	3102.31	4535.4	0.547885	0.271848	0.793956
ppa001800m	139.383	109.198	169.569	0.634927	0.410319	1	ppa001800m	75.9623	105.33	46.5943	-1.1767	0.058078	1	ppa001800m	81.929	112.351	51.5072	-1.12516	0.107777	0.527662
ppa001801m	1181.83	1239.61	1124.05	-0.141189	0.813433	1	ppa001801m	1102.04	1196.71	1007.37	-0.248478	0.631417	1	ppa001801m	1428.17	1274.99	1581.36	0.310688	0.58395	1
ppa001802m	3550.62	2979.14	4122.09	0.46848	0.345354	1	ppa001802m	3115.07	2873.33	3356.82	0.22437	0.719962	1	ppa001802m	3381.57	3065.29	3697.86	0.270668	0.661779	1
ppa001803m	7.69687	10.2907	5.10301	-1.01193	0.522815	1	ppa001803m	7.66751	9.94176	5.39327	-0.882339	0.581118	1	ppa001803m	11.5192	10.5814	12.4571	0.235446	0.841445	1
ppa001804m	2474.19	2563.74	2384.65	-0.104474	0.863707	1	ppa001804m	2470.37	2475.15	2465.58	-0.00558589	0.97642	1	ppa001804m	2446.31	2636.84	2255.79	-0.225177	0.671817	1
ppa001805m	4407.54	3973.31	4841.78	0.285197	0.501473	1	ppa001805m	3910.47	3834.78	3986.15	0.0558526	0.902811	1	ppa001805m	4045.54	4087.11	4003.97	-0.0296477	0.948817	1
ppa001806m	2115.22	1912.52	2317.91	0.277349	0.530998	1	ppa001806m	1991.96	1845.68	2138.23	0.212269	0.661059	1	ppa001806m	2150.75	1967.37	2334.13	0.246617	0.695036	1
ppa001807m	717.865	652.748	782.982	0.262453	0.519889	1	ppa001807m	594.011	630.142	557.88	-0.175723	0.746033	1	ppa001807m	681.982	671.38	692.585	0.0448608	0.866595	1
ppa001808m	1053.74	1075.67	1031.81	-0.0600625	0.879744	1	ppa001808m	1139.12	1038.11	1240.13	0.25653	0.594035	1	ppa001808m	1599.44	1106.5	2092.38	0.919139	0.104741	0.523119
ppa001809m	616.091	415.426	816.755	0.975311	0.148287	1	ppa001809m	417.703	400.545	434.86	0.118585	0.949731	1	ppa001809m	427.337	427.491	427.182	-0.00104317	0.888234	1
ppa001810m	4641.84	3996.92	5286.75	0.403492	0.723162	1	ppa001810m	7627.87	3863.02	11392.7	1.56031	0.00709309	0.912803	ppa001810m	28518.7	4109.12	52928.3	3.68714	0.0465204	0.346317
ppa001811m	879.035	968.63	789.44	-0.295116	0.476992	1	ppa001811m	736.276	934.35	538.202	-0.795816	0.121915	1	ppa001811m	747.584	996.586	498.581	-0.999165	0.0754206	0.446245
ppa001812m	13.6345	16.8072	10.4617	-0.68396	0.763715	1	ppa001812m	17.212	16.2476	18.1764	0.161836	0.865257	1	ppa001812m	59.5212	17.2776	101.765	2.55827	0.0718006	0.435778
ppa001813m	1309.56	1372.99	1246.13	-0.139866	0.765066	1	ppa001813m	1258.34	1325.02	1191.66	-0.153035	0.742592	1	ppa001813m	1636.32	1412.36	1860.28	0.397409	0.479634	0.969817
ppa001814m	19607.1	17397.6	21816.7	0.326545	0.408707	1	ppa001814m	16516.5	16793.8	16239.3	-0.0484434	0.935829	1	ppa001814m	14481.3	17894.7	11068	-0.693139	0.214453	0.72392
ppa001815m	1913.77	1713.48	2114.06	0.303085	0.514675	1	ppa001815m	1673.31	1653.28	1693.34	0.0345374	0.973729	1	ppa001815m	1846.16	1762.75	1929.57	0.130449	0.829575	1
ppa001816m	1105.57	759.655	1451.49	0.934118	0.0252188	0.857013	ppa001816m	1158.38	733.589	1583.17	1.10978	0.0167521	1	ppa001816m	1333.58	781.238	1885.92	1.27144	0.0593003	0.394507
ppa001817m	168.546	269.043	68.0482	-1.98321	0.0104063	0.552969	ppa001817m	455.964	259.797	652.131	1.32778	0.00623699	0.860338	ppa001817m	2698.32	276.693	5119.95	4.20977	0.00420181	0.085072
ppa001818m	0.257429	0	0.514857	Inf	1	1	ppa001818m	0	0	0	NA	NA	NA	ppa001818m	1.54765	0	3.09529	Inf	0.400907	0.919295
ppa001819m	1464.11	1526.7	1401.53	-0.123413	0.712917	1	ppa001819m	1617.4	1473.07	1761.73	0.258164	0.611343	1	ppa001819m	1428.38	1570.59	1286.17	-0.288225	0.578861	1
ppa001820m	4284.79	3834.99	4734.6	0.304022	0.46606	1	ppa001820m	3472.57	3701.55	3243.59	-0.190539	0.692228	1	ppa001820m	3085.85	3944.71	2226.99	-0.824824	0.130885	0.577157
ppa001821m	641.45	404.98	877.92	1.11624	0.264524	1	ppa001821m	1189.18	390.611	1987.76	2.34734	0.19622	1	ppa001821m	989.454	416.684	1562.22	1.90658	0.00640069	0.112713
ppa001822m	244.409	262.398	226.42	-0.212753	0.664941	1	ppa001822m	219.886	253.203	186.57	-0.440581	0.382174	1	ppa001822m	334.14	269.933	398.347	0.561425	0.508259	0.984914
ppa001823m	4046.78	2038.34	6055.21	1.57078	0.0597417	1	ppa001823m	2328.82	1967.96	2689.68	0.45073	0.350484	1	ppa001823m	1765	2096.43	1433.58	-0.548316	0.363218	0.891693
ppa001824m	44.8962	55.2236	34.5689	-0.67581	0.313321	1	ppa001824m	39.3919	53.3204	25.4634	-1.06626	0.146957	1	ppa001824m	47.8316	56.796	38.8671	-0.547239	0.483949	0.971884
ppa001825m	1408.37	1159.96	1656.78	0.514309	0.239094	1	ppa001825m	1043	1119.43	966.559	-0.211837	0.648821	1	ppa001825m	991.208	1193.21	789.202	-0.596388	0.256068	0.773195
ppa001826m	288.826	264.449	313.203	0.24411	0.680688	1	ppa001826m	213.853	255.062	172.645	-0.563039	0.366449	1	ppa001826m	200.243	272.093	128.392	-1.08355	0.109691	0.531862
ppa001827m	320.2	345.7	294.7	-0.230275	0.708557	1	ppa001827m	324.242	333.387	315.097	-0.0814013	0.876123	1	ppa001827m	784.037	355.711	1212.36	1.76905	0.0149304	0.185033
ppa001828m	1236.46	1202.44	1270.48	0.0794075	0.872449	1	ppa001828m	1145.37	1161.79	1128.95	-0.0413702	0.977453	1	ppa001828m	933.041	1236.34	629.74	-0.973251	0.497804	0.978197
ppa001829m	19.8213	19.4441	20.1985	0.0549153	1	1	ppa001829m	18.9563	18.7636	19.149	0.0293312	1	1	ppa001829m	14.7873	20.002	9.57262	-1.06316	0.398265	0.917568
ppa001830m	14275.8	14702.1	13849.5	-0.0861858	0.901906	1	ppa001830m	16753.6	14197.1	19310.1	0.443756	0.3004	1	ppa001830m	55804.7	15120	96489.4	2.67391	4.08616e-06	0.000504936
ppa001831m	780.926	737.349	824.503	0.161176	0.740154	1	ppa001831m	691.894	711.475	672.314	-0.081678	0.843571	1	ppa001831m	778.771	758.538	799.003	0.0749798	0.953622	1
ppa001832m	54.9535	59.4653	50.4417	-0.23743	0.704593	1	ppa001832m	45.5731	57.3864	33.7597	-0.765405	0.259202	1	ppa001832m	53.8087	61.1709	46.4465	-0.397275	0.589986	1
ppa001833m	105944	101660	110229	0.116761	0.868838	1	ppa001833m	94120.4	98065.4	90175.5	-0.121009	0.737985	1	ppa001833m	73576.8	104592	42561.5	-1.29715	0.0273234	0.260559
ppa001834m	2036.13	1609.86	2462.39	0.613123	0.174213	1	ppa001834m	1509.62	1553.37	1465.87	-0.0836467	0.83565	1	ppa001834m	1769.37	1656.12	1882.61	0.184927	0.786567	1
ppa001835m	589.434	516.278	662.59	0.359968	0.464534	1	ppa001835m	472.898	498.08	447.717	-0.153791	0.712478	1	ppa001835m	429.27	531.148	327.391	-0.698098	0.206954	0.713821
ppa001836m	337.405	351.467	323.343	-0.120325	0.761896	1	ppa001836m	338.786	338.995	338.577	-0.00177875	0.938737	1	ppa001836m	399.842	361.625	438.059	0.276632	0.663311	1
ppa001837m	1730	1581.07	1878.93	0.249007	0.575139	1	ppa001837m	1660.79	1525.6	1795.97	0.235385	0.643391	1	ppa001837m	2007.7	1626.51	2388.9	0.554568	0.317803	0.847018
ppa001838m	3.32979	4.43556	2.22402	-0.995946	0.691731	1	ppa001838m	3.36525	4.27701	2.45349	-0.801765	0.733976	1	ppa001838m	8.53316	4.56424	12.5021	1.45372	0.351811	0.881094
ppa001839m	74.0954	64.9349	83.2559	0.358558	0.586916	1	ppa001839m	64.1556	62.6414	65.6698	0.0681135	0.969529	1	ppa001839m	69.8682	66.8072	72.9293	0.126495	0.874091	1
ppa001840m	3398.58	3119.49	3677.66	0.237478	0.632389	1	ppa001840m	3180.1	3009.18	3351.02	0.15523	0.81012	1	ppa001840m	4094.06	3209.49	4978.64	0.633407	0.285306	0.809246
ppa001841m	301.438	310.424	292.452	-0.0860393	0.971219	1	ppa001841m	430.414	299.908	560.92	0.903273	0.192558	1	ppa001841m	3086.28	319.186	5853.37	4.1968	0.0504732	0.362694
ppa001842m	3.43599	4.81256	2.05943	-1.22456	0.541715	1	ppa001842m	4.02845	4.63816	3.41873	-0.440095	0.833726	1	ppa001842m	15.8458	4.95316	26.7385	2.4325	0.386554	0.909092
ppa001843m	2260.7	2085.99	2435.41	0.223434	0.6653	1	ppa001843m	2261.17	2012.56	2509.79	0.318538	0.532483	1	ppa001843m	2112.57	2146.03	2079.1	-0.0457153	0.915381	1
ppa001844m	5189.83	4502.65	5877.02	0.38431	0.379531	1	ppa001844m	4202.05	4344.75	4059.35	-0.0980255	0.807616	1	ppa001844m	3833.78	4631.99	3035.56	-0.60967	0.280605	0.804719
ppa001845m	19.991	28.7007	11.2813	-1.34715	0.303643	1	ppa001845m	31.506	27.7274	35.2847	0.347734	0.589746	1	ppa001845m	120.03	29.5113	210.548	2.83481	4.12068e-05	0.00338815
ppa001846m	2290.48	1396.4	3184.56	1.18938	0.00749622	0.474385	ppa001846m	2008.9	1347.63	2670.18	0.986516	0.0391104	1	ppa001846m	1547.76	1436.44	1659.08	0.207886	0.707333	1
ppa001847m	5892.15	4803.74	6980.55	0.539184	0.442985	1	ppa001847m	5837.56	4640.16	7034.96	0.60037	0.270555	1	ppa001847m	4073.36	4939.69	3207.03	-0.623182	0.497095	0.9779
ppa001848m	10.1542	13.4963	6.81217	-0.986372	0.416493	1	ppa001848m	7.73558	13.0177	2.45349	-2.40756	0.0909658	1	ppa001848m	58.744	13.8862	103.602	2.89933	0.00520909	0.0990746
ppa001849m	2749.51	2483.17	3015.86	0.280388	0.528924	1	ppa001849m	2470.24	2396.23	2544.25	0.0864737	0.871863	1	ppa001849m	2695.42	2554.44	2836.4	0.151054	0.78466	1
ppa001850m	1132.66	1067.53	1197.79	0.166101	0.737685	1	ppa001850m	1214.82	1030.16	1399.48	0.442027	0.406001	1	ppa001850m	2224.78	1098.17	3351.38	1.60965	0.0054989	0.1024
ppa001851m	18.4231	21.0468	15.7994	-0.413734	0.620449	1	ppa001851m	26.3453	20.3016	32.389	0.673914	0.440122	1	ppa001851m	38.8523	21.6544	56.0501	1.37205	0.117146	0.547689
ppa001852m	55.6499	66.0766	45.2231	-0.547079	0.403153	1	ppa001852m	77.2281	63.7856	90.6705	0.507401	0.665246	1	ppa001852m	60.6856	67.9638	53.4074	-0.347727	0.648885	1
ppa001853m	19.633	16.1395	23.1264	0.518947	0.573416	1	ppa001853m	26.6064	15.5701	37.6427	1.2736	0.12474	1	ppa001853m	27.4026	16.6046	38.2006	1.20202	0.190142	0.685427
ppa001854m	2629.93	2533.74	2726.12	0.10558	0.811122	1	ppa001854m	2305.09	2445.37	2164.82	-0.175803	0.708853	1	ppa001854m	2381.87	2606.32	2157.41	-0.272713	0.607639	1
ppa001855m	1803.95	1783.4	1824.51	0.0328786	0.960284	1	ppa001855m	1655.81	1721.08	1590.54	-0.113798	0.802523	1	ppa001855m	1651.39	1834.54	1468.25	-0.321318	0.54192	1
ppa001856m	2027.51	1926.87	2128.14	0.143332	0.706039	1	ppa001856m	2168.47	1860.44	2476.5	0.412659	0.350021	1	ppa001856m	2039.43	1981.75	2097.11	0.0816282	0.838991	1
ppa001857m	3497.07	3208.26	3785.87	0.238836	0.60989	1	ppa001857m	2818.9	3095.48	2542.32	-0.284016	0.517257	1	ppa001857m	2440.95	3300.54	1581.36	-1.06154	0.0481706	0.353257
ppa001858m	2164.25	2499.92	1828.58	-0.451162	0.299836	1	ppa001858m	2170.72	2413.08	1928.36	-0.323498	0.508494	1	ppa001858m	2312.68	2571.4	2053.97	-0.324136	0.567386	1
ppa001859m	826.176	634.498	1017.85	0.681844	0.124971	1	ppa001859m	730.491	612.373	848.608	0.470687	0.330107	1	ppa001859m	716.301	652.672	779.93	0.256987	0.606842	1
ppa001860m	204.289	145.158	263.42	0.859736	0.0876432	1	ppa001860m	150.764	140.025	161.503	0.205874	0.767566	1	ppa001860m	111.464	149.346	73.5819	-1.02124	0.0990057	0.509888
ppa001861m	249.439	288.562	210.316	-0.45632	0.705518	1	ppa001861m	582.761	278.091	887.431	1.67408	0.393141	1	ppa001861m	4382.17	296.998	8467.34	4.83338	0.109808	0.532001
ppa001862m	1217.68	967.727	1467.62	0.600809	0.185793	1	ppa001862m	929.407	933.672	925.141	-0.0132428	0.940653	1	ppa001862m	923.084	995.576	850.591	-0.227067	0.650175	1
ppa001863m	5996.94	6598.51	5395.36	-0.290422	0.54951	1	ppa001863m	6050.05	6370.23	5729.87	-0.152843	0.778848	1	ppa001863m	6547.35	6786.77	6307.94	-0.105554	0.893297	1
ppa001864m	469.301	416.3	522.301	0.327259	0.455209	1	ppa001864m	465.592	401.948	529.236	0.396902	0.38339	1	ppa001864m	435.453	428.156	442.75	0.0483563	0.900497	1
ppa001865m	116629	123329	109929	-0.165936	0.749869	1	ppa001865m	109697	119049	100346	-0.246572	0.664898	1	ppa001865m	97913.5	126853	68974.1	-0.879032	0.103059	0.52034
ppa001866m	700.637	699.814	701.46	0.00338876	0.984853	1	ppa001866m	558.574	675.4	441.747	-0.612521	0.207955	1	ppa001866m	569.63	719.864	419.395	-0.779414	0.140532	0.597609
ppa001867m	1812.95	2621.39	1004.51	-1.38384	0.0453851	1	ppa001867m	6053.37	2528.42	9578.33	1.92154	0.322506	1	ppa001867m	15877.9	2697.12	29058.8	3.42948	0.00150232	0.0453144
ppa001868m	0.28328	0.56656	0	-Inf	0.990599	1	ppa001868m	0.273905	0.54781	0	-Inf	0.995156	1	ppa001868m	0.495004	0.582367	0.407642	-0.514628	1	1
ppa001869m	3769.29	3566.75	3971.83	0.155192	0.706308	1	ppa001869m	3345.51	3442.36	3248.67	-0.0835507	0.859151	1	ppa001869m	3627.52	3668.93	3586.11	-0.0329401	0.97045	1
ppa001870m	246.079	232.385	259.774	0.160738	0.727326	1	ppa001870m	220.837	224.254	217.419	-0.0446572	0.923428	1	ppa001870m	186.6	239.053	134.147	-0.833516	0.161219	0.638037
ppa001871m	12663.5	10544.5	14782.6	0.487417	0.256321	1	ppa001871m	10427.8	10175.9	10679.6	0.0696996	0.891169	1	ppa001871m	10376.2	10846.8	9905.54	-0.130966	0.798279	1
ppa001872m	4626.11	4005.06	5247.16	0.389711	0.405277	1	ppa001872m	4149.25	3863.4	4435.11	0.199098	0.731266	1	ppa001872m	3423.96	4120.63	2727.28	-0.595399	0.251803	0.768665
ppa001873m	4422.97	4481.84	4364.1	-0.0384083	0.972439	1	ppa001873m	3677.54	4326.25	3028.83	-0.514356	0.28229	1	ppa001873m	3038.39	4609.93	1466.85	-1.65203	0.0031321	0.0713461
ppa001874m	7075.05	6506.57	7643.53	0.232341	0.593196	1	ppa001874m	6995.31	6279.69	7710.92	0.296209	0.526719	1	ppa001874m	6531.23	6692.95	6369.51	-0.0714596	0.935469	1
ppa001875m	126.709	99.9605	153.458	0.618415	0.217471	1	ppa001875m	112.184	96.4759	127.892	0.406681	0.470109	1	ppa001875m	119.753	102.823	136.683	0.410665	0.555313	1
ppa001877m	1.51386	1.03834	1.98938	0.93804	0.900122	1	ppa001877m	0.501147	1.00229	0	-Inf	0.821442	1	ppa001877m	0.941647	1.06801	0.815283	-0.389554	1	1
ppa001878m	54.8356	67.0223	42.6488	-0.652135	0.327995	1	ppa001878m	65.2838	64.7067	65.8608	0.0255042	0.959496	1	ppa001878m	151.62	68.9331	234.306	1.76513	0.016113	0.194012
ppa001879m	23755.8	21685.2	25826.4	0.252131	0.588501	1	ppa001879m	24978.4	20925.5	29031.3	0.472344	0.324357	1	ppa001879m	34182.2	22307.9	46056.5	1.04585	0.156189	0.627869
ppa001880m	6853.97	6518.97	7188.98	0.141144	0.725726	1	ppa001880m	6062.43	6292.23	5832.63	-0.109424	0.82664	1	ppa001880m	7283.08	6705.45	7860.71	0.229325	0.674377	1
ppa001881m	760.339	596.544	924.133	0.631471	0.160234	1	ppa001881m	633.843	575.706	691.979	0.265394	0.588107	1	ppa001881m	532.676	613.647	451.704	-0.442032	0.438617	0.94461
ppa001882m	1476.83	1657.96	1295.71	-0.355664	0.469741	1	ppa001882m	1331.32	1600.93	1061.71	-0.592526	0.422917	1	ppa001882m	1370.18	1705.12	1035.24	-0.719911	0.369743	0.897046
ppa001883m	50.374	20.0106	80.7374	2.01247	0.146369	1	ppa001883m	21.4038	19.3114	23.4962	0.282975	0.768991	1	ppa001883m	15.2599	20.5844	9.93532	-1.05091	0.375873	0.901624
ppa001884m	339.148	342.464	335.833	-0.02821	0.959162	1	ppa001884m	323.414	330.582	316.245	-0.0639683	0.92516	1	ppa001884m	328.677	352.248	305.106	-0.207282	0.715117	1
ppa001885m	625.353	568.587	682.119	0.262643	0.576482	1	ppa001885m	461.91	548.641	375.18	-0.548279	0.25203	1	ppa001885m	445.451	584.924	305.979	-0.934816	0.0780051	0.45315
ppa001886m	3424.28	3299.82	3548.75	0.104921	0.839577	1	ppa001886m	3265.33	3183.87	3346.79	0.0719972	0.910409	1	ppa001886m	3862.91	3394.71	4331.1	0.351444	0.544293	1
ppa001887m	2125.98	2145.67	2106.3	-0.0267211	0.930446	1	ppa001887m	2141.22	2070.72	2211.72	0.0950391	0.84756	1	ppa001887m	2311.45	2207.19	2415.7	0.130233	0.816515	1
ppa001888m	289.851	328.47	251.231	-0.386746	0.413844	1	ppa001888m	238.851	316.964	160.737	-0.979615	0.0547256	1	ppa001888m	337.372	337.901	336.843	-0.00452232	0.961567	1
ppa001889m	134.456	99.034	169.878	0.778501	0.260233	1	ppa001889m	128.72	95.6641	161.776	0.75795	0.136489	1	ppa001889m	145.041	101.836	188.246	0.886372	0.139097	0.594365
ppa001890m	3162.32	3075.27	3249.38	0.0794499	0.839064	1	ppa001890m	2864.1	2968.06	2760.13	-0.104783	0.825891	1	ppa001890m	3028.47	3163.35	2893.6	-0.128587	0.81994	1
ppa001891m	569.708	933.824	205.591	-2.18337	0.167806	1	ppa001891m	875.107	902.208	848.006	-0.0893859	0.991112	1	ppa001891m	3016.81	960.175	5073.45	2.4016	0.000803905	0.0291286
ppa001892m	944.812	888.344	1001.28	0.172656	0.726385	1	ppa001892m	889.573	857.056	922.091	0.105521	0.867818	1	ppa001892m	1356.96	913.92	1799.99	0.97785	0.0945734	0.499662
ppa001893m	1319.69	1262.2	1377.18	0.125771	0.802571	1	ppa001893m	1261.47	1217.76	1305.19	0.100036	0.874863	1	ppa001893m	1438.18	1298.54	1577.82	0.281048	0.616161	1
ppa001894m	512.796	473.495	552.096	0.221572	0.621236	1	ppa001894m	481.188	457.119	505.258	0.14445	0.738009	1	ppa001894m	801.003	487.001	1115.01	1.19505	0.0304713	0.276609
ppa001895m	812.737	753.198	872.276	0.211755	0.661394	1	ppa001895m	757.61	726.729	788.49	0.117676	0.838057	1	ppa001895m	804.799	774.859	834.739	0.107392	0.861601	1
ppa001896m	212.388	261.202	163.573	-0.675232	0.210736	1	ppa001896m	330.699	252.196	409.201	0.698263	0.393536	1	ppa001896m	609.123	268.641	949.604	1.82165	0.00164296	0.04771
ppa001897m	2537.87	2207.51	2868.23	0.377742	0.353333	1	ppa001897m	2273.99	2130.89	2417.09	0.181814	0.681259	1	ppa001897m	2112.21	2270.59	1953.84	-0.216756	0.713813	1
ppa001898m	0.519169	1.03834	0	-Inf	0.802469	1	ppa001898m	0.744292	1.00229	0.486291	-1.04341	0.994159	1	ppa001898m	0.798277	1.06801	0.528542	-1.01484	0.975089	1
ppa001899m	5833.83	4773.36	6894.3	0.530397	0.231074	1	ppa001899m	5072.68	4606.92	5538.44	0.265675	0.568389	1	ppa001899m	4952.7	4910.09	4995.32	0.0248287	0.921552	1
ppa001900m	485.729	289.11	682.348	1.23889	0.0118625	0.59242	ppa001900m	367.712	278.983	456.44	0.710251	0.160955	1	ppa001900m	270.612	297.411	243.812	-0.286688	0.620437	1
ppa001901m	11238.9	10432.9	12044.8	0.207271	0.652233	1	ppa001901m	10306.6	10067.1	10546	0.0670486	0.909308	1	ppa001901m	10154.7	10732.6	9576.78	-0.164385	0.742302	1
ppa001902m	15.5211	14.9137	16.1286	0.112979	0.899292	1	ppa001902m	31.1387	14.3933	47.8842	1.73416	0.0441098	1	ppa001902m	120.418	15.3411	225.494	3.87762	0.0830282	0.468553
ppa001903m	440.149	431.363	448.935	0.0576064	0.865803	1	ppa001903m	310.481	416.297	204.665	-1.02435	0.0424447	1	ppa001903m	356.04	443.729	268.352	-0.725551	0.221409	0.73334
ppa001904m	960.925	983.564	938.286	-0.067992	0.890279	1	ppa001904m	946.681	949.306	944.055	-0.00800269	0.995013	1	ppa001904m	1393.38	1011.72	1775.04	0.811043	0.143481	0.603553
ppa001905m	0	0	0	NA	NA	NA	ppa001905m	0	0	0	NA	NA	NA	ppa001905m	0	0	0	NA	NA	NA
ppa001906m	791.638	639.015	944.261	0.563336	0.213085	1	ppa001906m	674.394	616.671	732.117	0.247575	0.618246	1	ppa001906m	555.778	657.345	454.212	-0.533286	0.344743	0.874041
ppa001907m	288.274	279.567	296.98	0.0871716	0.909084	1	ppa001907m	283.481	269.727	297.235	0.140106	0.820403	1	ppa001907m	317.364	287.614	347.115	0.27128	0.637637	1
ppa001909m	370.711	506.952	234.469	-1.11245	0.0154333	0.669742	ppa001909m	901.383	489.168	1313.6	1.42512	0.00385916	0.733098	ppa001909m	1508.27	521.518	2495.03	2.25827	0.000164011	0.00950195
ppa001910m	205.62	171.584	239.656	0.482048	0.370226	1	ppa001910m	168.224	165.513	170.935	0.0465052	0.993007	1	ppa001910m	145.344	176.536	114.152	-0.629004	0.297325	0.82502
ppa001911m	248.957	331.5	166.413	-0.99424	0.613012	1	ppa001911m	299.371	320.38	278.363	-0.202818	0.941827	1	ppa001911m	257.956	340.812	175.101	-0.960793	0.567275	1
ppa001912m	122.441	121.386	123.495	0.024846	0.962146	1	ppa001912m	122.252	117.151	127.354	0.120476	0.835754	1	ppa001912m	131.067	124.865	137.27	0.136654	0.846385	1
ppa001913m	904.586	632.578	1176.59	0.895301	0.0512311	1	ppa001913m	802.29	610.373	994.208	0.703856	0.154312	1	ppa001913m	612.464	650.76	574.169	-0.180651	0.753534	1
ppa001914m	95.8696	71.2597	120.479	0.757627	0.16216	1	ppa001914m	75.745	68.7485	82.7414	0.267281	0.695988	1	ppa001914m	69.7177	73.312	66.1234	-0.148887	0.744406	1
ppa001915m	3822.16	3467.21	4177.11	0.26873	0.543895	1	ppa001915m	3521.4	3345.58	3697.23	0.144186	0.781603	1	ppa001915m	3396.71	3566.83	3226.59	-0.144631	0.762101	1
ppa001916m	3085.2	2964.98	3205.43	0.112494	0.845873	1	ppa001916m	3067.13	2860.09	3274.17	0.195068	0.735788	1	ppa001916m	5047.26	3050.54	7043.98	1.20733	0.033763	0.291313
ppa001917m	6484	5936.19	7031.81	0.244359	0.568508	1	ppa001917m	6102.55	5729.73	6475.36	0.176492	0.694995	1	ppa001917m	6619.32	6106	7132.65	0.224211	0.63737	1
ppa001918m	36.2775	30.2108	42.3441	0.487096	0.428848	1	ppa001918m	31.0114	29.1841	32.8386	0.170208	0.771881	1	ppa001918m	41.782	31.065	52.4991	0.757002	0.303238	0.831346
ppa001919m	907.438	817.588	997.288	0.286636	0.532556	1	ppa001919m	765.592	788.944	742.24	-0.0880369	0.836503	1	ppa001919m	742.656	841.063	644.25	-0.384595	0.456554	0.955059
ppa001920m	0.56656	1.13312	0	-Inf	0.792522	1	ppa001920m	0.54781	1.09562	0	-Inf	0.811386	1	ppa001920m	1.72237	1.16473	2.28001	0.969038	0.844651	1
ppa001921m	3278.93	3101.01	3456.85	0.156718	0.651798	1	ppa001921m	3934.9	2994.12	4875.67	0.703468	0.120142	1	ppa001921m	9397.62	3189.32	15605.9	2.29077	0.0820346	0.465182
ppa001922m	4293.04	4063.89	4522.19	0.15416	0.717141	1	ppa001922m	3856.55	3922.07	3791.03	-0.0490249	0.913523	1	ppa001922m	3827.12	4180.35	3473.9	-0.267068	0.618944	1
ppa001923m	7772.13	7346.79	8197.46	0.158062	0.702495	1	ppa001923m	8030.56	7091.71	8969.4	0.338878	0.45378	1	ppa001923m	9006.09	7556.77	10455.4	0.468406	0.370435	0.897258
ppa001924m	3010.26	2960.07	3060.45	0.048114	0.916859	1	ppa001924m	2988.26	2857.55	3118.97	0.126292	0.75915	1	ppa001924m	2672.89	3044.56	2301.22	-0.403837	0.458462	0.956149
ppa001925m	3482.84	3412.71	3552.97	0.0581079	0.89902	1	ppa001925m	3542.69	3293.7	3791.69	0.203134	0.66415	1	ppa001925m	3959.58	3510.47	4408.69	0.328686	0.537435	1
ppa001926m	70.8609	94.674	47.0479	-1.00884	0.0817127	1	ppa001926m	70.2388	91.3711	49.1066	-0.895822	0.142718	1	ppa001926m	57.663	97.3865	17.9394	-2.44059	0.00129594	0.0413669
ppa001927m	7.47438	4.90734	10.0414	1.03295	0.497575	1	ppa001927m	6.27811	4.73149	7.82473	0.725746	0.699174	1	ppa001927m	3.52158	5.04989	1.99327	-1.34111	0.561823	1
ppa001928m	1923.28	1739.25	2107.32	0.276942	0.566396	1	ppa001928m	1713.34	1678.14	1748.54	0.0592826	0.934044	1	ppa001928m	1465.36	1789.26	1141.45	-0.64849	0.235416	0.749795
ppa001929m	2106.02	2312.16	1899.87	-0.283337	0.822761	1	ppa001929m	2165.5	2233.09	2097.92	-0.0900784	0.961254	1	ppa001929m	2528.19	2377.74	2678.64	0.17191	0.776625	1
ppa001930m	906.978	684.775	1129.18	0.721574	0.104524	1	ppa001930m	672.356	660.743	683.969	0.0498401	0.944871	1	ppa001930m	705.193	704.454	705.932	0.00302243	0.984831	1
ppa001931m	1450.38	1132.41	1768.35	0.643008	0.145121	1	ppa001931m	1118.23	1092.91	1143.55	0.0653465	0.893402	1	ppa001931m	774.693	1164.85	384.536	-1.59895	0.00520618	0.0990746
ppa001932m	699.249	531.595	866.902	0.705541	0.384166	1	ppa001932m	525.827	512.539	539.116	0.0729337	0.999747	1	ppa001932m	1202.89	547.04	1858.74	1.7646	0.00335616	0.0743798
ppa001933m	1514.86	1007.8	2021.91	1.00452	0.0271853	0.888965	ppa001933m	947.411	972.121	922.701	-0.0752733	0.811544	1	ppa001933m	764.899	1036.89	492.912	-1.07286	0.0830133	0.468553
ppa001935m	920.026	984.207	855.845	-0.201613	0.745134	1	ppa001935m	1019.73	949.397	1090.06	0.199328	0.789191	1	ppa001935m	1099.93	1012.6	1187.26	0.22957	0.694207	1
ppa001936m	6106.3	6144.56	6068.05	-0.0180781	0.972529	1	ppa001936m	4721.89	5929.76	3514.02	-0.754853	0.105143	1	ppa001936m	4577.26	6320.79	2833.73	-1.1574	0.0267938	0.25686
ppa001937m	1434.85	1240.21	1629.48	0.393826	0.393231	1	ppa001937m	1297.57	1196.56	1398.57	0.225067	0.671314	1	ppa001937m	1359.67	1275.91	1443.43	0.177978	0.759147	1
ppa001938m	68.7905	53.2396	84.3414	0.663743	0.426261	1	ppa001938m	37.5347	51.3969	23.6725	-1.11847	0.218653	1	ppa001938m	54.1831	54.7587	53.6075	-0.0306556	0.908545	1
ppa001940m	50.9058	58.1576	43.6541	-0.413851	0.753827	1	ppa001940m	35.9634	56.1892	15.7376	-1.83608	0.23575	1	ppa001940m	51.2811	59.7985	42.7638	-0.483719	0.688446	1
ppa001941m	93.4751	119.497	67.4531	-0.82502	0.107383	1	ppa001941m	325.272	115.321	535.223	2.21449	0.0483863	1	ppa001941m	636.99	122.924	1151.05	3.22712	0.000609979	0.023797
ppa001942m	1290.38	1213.93	1366.82	0.171139	0.684313	1	ppa001942m	1204.56	1171.44	1237.68	0.0793543	0.886026	1	ppa001942m	1175.57	1248.77	1102.38	-0.179891	0.729661	1
ppa001943m	2708.37	2257.17	3159.57	0.485215	0.277568	1	ppa001943m	2028.99	2177.54	1880.44	-0.211631	0.607969	1	ppa001943m	1722	2322.21	1121.79	-1.0497	0.0498326	0.360683
ppa001944m	2344.93	2248.98	2440.87	0.118123	0.778553	1	ppa001944m	2157.38	2170.65	2144.11	-0.0177473	0.977392	1	ppa001944m	2421.05	2313.37	2528.73	0.128422	0.803934	1
ppa001945m	5904.29	5926.82	5881.77	-0.0110059	0.986939	1	ppa001945m	6164.74	5720.57	6608.91	0.208254	0.646277	1	ppa001945m	8353.02	6096.41	10609.6	0.799344	0.143624	0.603659
ppa001946m	85.9715	77.7805	94.1624	0.275743	0.62984	1	ppa001946m	109.715	75.0787	144.352	0.943115	0.0916722	1	ppa001946m	64.3273	80.0041	48.6505	-0.717619	0.338745	0.868308
ppa001947m	3813.01	3602.47	4023.55	0.159484	0.706792	1	ppa001947m	3734.84	3476.98	3992.69	0.199526	0.664171	1	ppa001947m	4256.24	3705.6	4806.88	0.375394	0.488299	0.974879
ppa001948m	5644.63	5725.57	5563.68	-0.0413783	0.935655	1	ppa001948m	5687.23	5526.31	5848.14	0.0816629	0.852006	1	ppa001948m	6851.86	5889.41	7814.32	0.407998	0.443574	0.945353
ppa001949m	172.892	127.043	218.74	0.783892	0.115461	1	ppa001949m	139.08	122.58	155.579	0.343923	0.55636	1	ppa001949m	126.193	130.696	121.69	-0.103009	0.809912	1
ppa001950m	8899.97	7622.28	10177.7	0.417113	0.358379	1	ppa001950m	7201.63	7355.16	7048.1	-0.0615235	0.875001	1	ppa001950m	5279.82	7841.17	2718.48	-1.52827	0.0053933	0.10105
ppa001951m	25.53	21.5207	29.5393	0.45691	0.574477	1	ppa001951m	24.6041	20.7682	28.4399	0.453543	0.602511	1	ppa001951m	15.7879	22.1381	9.4378	-1.23001	0.242429	0.758352
ppa001952m	7293.79	8411.56	6176.02	-0.445697	0.488199	1	ppa001952m	9284.39	8111.96	10456.8	0.366321	0.603968	1	ppa001952m	7695.35	8655.14	6735.56	-0.361758	0.570213	1
ppa001953m	4451.44	4383.52	4519.36	0.0440271	0.912888	1	ppa001953m	4043.18	4230.66	3855.7	-0.133891	0.774189	1	ppa001953m	3670.87	4509.09	2832.66	-0.670681	0.213108	0.721656
ppa001954m	7817.45	7902.75	7732.14	-0.0314879	1	1	ppa001954m	7375.96	7631.4	7120.52	-0.0999655	0.902832	1	ppa001954m	7268.78	8127.36	6410.21	-0.342415	0.60634	1
ppa001956m	3073.2	2902.45	3243.95	0.16048	0.637229	1	ppa001956m	2852.23	2802.67	2901.8	0.0501447	0.885464	1	ppa001956m	2710.11	2984.99	2435.22	-0.293678	0.616381	1
ppa001957m	1605.66	1467.59	1743.73	0.24873	0.579129	1	ppa001957m	1481.81	1416.38	1547.23	0.127483	0.786116	1	ppa001957m	1878.09	1509.64	2246.55	0.573508	0.312523	0.841577
ppa001958m	1972.3	1893.82	2050.79	0.114875	0.799338	1	ppa001958m	1883.67	1827.59	1939.76	0.0859356	0.867351	1	ppa001958m	2204.6	1948.15	2461.06	0.337172	0.538793	1
ppa001960m	3461.6	3262.19	3661.01	0.166403	0.662372	1	ppa001960m	2708.94	3148.56	2269.31	-0.472436	0.316472	1	ppa001960m	2239.65	3355.57	1123.73	-1.57827	0.00440535	0.0879343
ppa001961m	1069.09	942.957	1195.23	0.342023	0.429485	1	ppa001961m	870.432	910.026	830.837	-0.131342	0.778175	1	ppa001961m	898.266	969.988	826.543	-0.230877	0.657661	1
ppa001962m	172.343	139.784	204.902	0.551737	0.285057	1	ppa001962m	142.787	134.863	150.71	0.16028	0.804375	1	ppa001962m	136.243	143.807	128.679	-0.160358	0.768981	1
ppa001963m	1805.5	1918.99	1692.01	-0.181607	0.679436	1	ppa001963m	1736.37	1852.61	1620.12	-0.193456	0.721102	1	ppa001963m	2424.79	1973.73	2875.84	0.543056	0.319296	0.848031
ppa001964m	10259.5	10532	9986.9	-0.0766715	0.879898	1	ppa001964m	9872.3	10164.9	9579.71	-0.0855422	0.85373	1	ppa001964m	8811.64	10833.6	6789.66	-0.674106	0.21071	0.717514
ppa001965m	3173.55	3084.88	3262.22	0.0806401	0.866804	1	ppa001965m	3050.7	2977.24	3124.16	0.069495	0.884714	1	ppa001965m	3566.06	3173.27	3958.85	0.31911	0.535575	0.999277
ppa001966m	3635.1	3967.57	3302.63	-0.264643	0.567182	1	ppa001966m	4286.95	3830.69	4743.21	0.308258	0.474561	1	ppa001966m	4464.84	4080.6	4849.08	0.248929	0.576409	1
ppa001967m	175.39	151.77	199.01	0.39096	0.433946	1	ppa001967m	167.621	146.424	188.817	0.366837	0.520348	1	ppa001967m	157.925	156.139	159.711	0.0326282	0.973796	1
ppa001968m	1019.32	934.172	1104.46	0.241588	0.536593	1	ppa001968m	718.466	901.958	534.974	-0.753591	0.135017	1	ppa001968m	778.549	960.779	596.32	-0.688117	0.214716	0.724463
ppa001969m	1208.9	1362.13	1055.66	-0.367715	0.387625	1	ppa001969m	1187.25	1314.49	1060	-0.310435	0.506053	1	ppa001969m	1306.63	1401.2	1212.06	-0.209201	0.684977	1
ppa001970m	2006.53	1989.31	2023.75	0.0247615	0.989916	1	ppa001970m	2228.76	1919.57	2537.96	0.402886	0.40883	1	ppa001970m	2286.29	2046.45	2526.13	0.303808	0.605863	1
ppa001971m	4785.37	5428.7	4142.03	-0.390268	0.606252	1	ppa001971m	5121.79	5235.3	5008.28	-0.0639551	0.89095	1	ppa001971m	5633.57	5585.92	5681.22	0.0244056	0.910652	1
ppa001972m	1855.35	1510.44	2200.26	0.542708	0.235251	1	ppa001972m	1493.42	1457.26	1529.58	0.0698748	0.922924	1	ppa001972m	2182.45	1553.91	2810.99	0.855177	0.159357	0.634048
ppa001973m	11612.9	10715.1	12510.7	0.223522	0.629058	1	ppa001973m	11831.1	10337.8	13324.4	0.366151	0.465671	1	ppa001973m	12619.6	11023.5	14215.7	0.366898	0.508366	0.985031
ppa001974m	49.3553	55.4067	43.3038	-0.355568	0.595043	1	ppa001974m	50.5151	53.4706	47.5595	-0.169011	0.802934	1	ppa001974m	62.1089	56.9955	67.2223	0.23809	0.740978	1
ppa001975m	3612.18	3684.91	3539.46	-0.0580994	0.82325	1	ppa001975m	3277.36	3555.37	2999.35	-0.245351	0.571991	1	ppa001975m	2885.59	3790.89	1980.28	-0.936833	0.0900937	0.486995
ppa001976m	1108.78	870.175	1347.4	0.630797	0.150169	1	ppa001976m	1087.52	839.748	1335.29	0.669124	0.165968	1	ppa001976m	1823.59	895.135	2752.05	1.62033	0.0395331	0.317841
ppa001977m	1989.91	1867.78	2112.05	0.177322	0.684385	1	ppa001977m	1809.45	1802.47	1816.43	0.0111236	0.992543	1	ppa001977m	2082.54	1921.35	2243.74	0.223784	0.68186	1
ppa001978m	10922	11800.4	10043.5	-0.232583	0.580698	1	ppa001978m	13230.3	11383.4	15077.3	0.40545	0.564303	1	ppa001978m	13039	12140.8	13937.2	0.199074	0.857746	1
ppa001979m	1201.83	1259.37	1144.29	-0.138246	0.737654	1	ppa001979m	974.228	1215.03	733.426	-0.728267	0.116186	1	ppa001979m	1016.32	1295.62	737.012	-0.813887	0.200431	0.701968
ppa001980m	211.862	248.081	175.643	-0.498167	0.326992	1	ppa001980m	224.432	239.528	209.336	-0.194374	0.752404	1	ppa001980m	485.706	255.146	716.266	1.48917	0.0266972	0.256279
ppa001981m	706.567	871.528	541.606	-0.686305	0.353427	1	ppa001981m	709.742	841.654	577.831	-0.542579	0.418631	1	ppa001981m	1172.38	896.277	1448.49	0.692534	0.183578	0.675819
ppa001982m	4147.16	4324.5	3969.81	-0.123463	0.749334	1	ppa001982m	5036.18	4173.57	5898.8	0.49914	0.288431	1	ppa001982m	6516.31	4448.43	8584.2	0.948387	0.0842955	0.471691
ppa001983m	7525.09	6919.79	8130.38	0.232595	0.630637	1	ppa001983m	6968.9	6677.03	7260.78	0.120919	0.821234	1	ppa001983m	5704.07	7118.61	4289.53	-0.730776	0.173447	0.65917
ppa001984m	15223.5	16901.5	13545.6	-0.31933	0.482944	1	ppa001984m	13699.2	16310	11088.4	-0.556709	0.22493	1	ppa001984m	13422.6	17386.5	9458.73	-0.878253	0.104309	0.523085
ppa001985m	1905.17	2084.05	1726.29	-0.271718	0.538985	1	ppa001985m	2034.57	2011.77	2057.37	0.0323374	0.920184	1	ppa001985m	2318.96	2143.58	2494.34	0.218636	0.66224	1
ppa001986m	1677.33	1564.68	1789.98	0.194082	0.631055	1	ppa001986m	1541.05	1510.35	1571.75	0.0574912	0.883661	1	ppa001986m	1890.66	1609.4	2171.92	0.43245	0.415081	0.927812
ppa001987m	2696.34	2428.12	2964.56	0.287979	0.513216	1	ppa001987m	2366.81	2343.01	2390.61	0.0290145	0.973073	1	ppa001987m	2389.31	2497.86	2280.77	-0.131171	0.797776	1
ppa001988m	109.011	116.46	101.563	-0.197459	0.722038	1	ppa001988m	115.824	112.31	119.338	0.0875694	0.968491	1	ppa001988m	123.252	119.833	126.672	0.0800673	1	1
ppa001989m	39.7567	77.5239	1.98938	-5.28425	0.204576	1	ppa001989m	42.3486	74.9566	9.74051	-2.94399	0.389274	1	ppa001989m	44.4867	79.6876	9.28588	-3.10125	0.385719	0.908109
ppa001990m	6368.75	5357.2	7380.29	0.462198	0.294411	1	ppa001990m	5082.83	5169.66	4996	-0.0492946	0.900004	1	ppa001990m	5541.4	5510.96	5571.83	0.0158464	0.980676	1
ppa001991m	143.948	40.3035	247.593	2.61899	1.3444e-06	0.000933459	ppa001991m	68.6334	38.8907	98.3762	1.33889	0.033124	1	ppa001991m	56.81	41.461	72.1589	0.799422	0.276514	0.799005
ppa001992m	1657.12	1782.06	1532.18	-0.217968	0.632476	1	ppa001992m	1958.26	1720.18	2196.34	0.352543	0.43993	1	ppa001992m	2638.55	1833	3444.11	0.90992	0.093012	0.49543
ppa001993m	6534.56	6370.27	6698.84	0.0725554	0.842933	1	ppa001993m	6041.38	6149.04	5933.72	-0.0514246	0.93205	1	ppa001993m	5862.73	6552.37	5173.1	-0.340988	0.558677	1
ppa001994m	1393.86	1427.16	1360.56	-0.068952	0.859226	1	ppa001994m	1472.42	1377.25	1567.59	0.186758	0.701829	1	ppa001994m	1621.53	1468.1	1774.96	0.273828	0.630238	1
ppa001995m	3119.56	3212.26	3026.86	-0.0857647	0.801021	1	ppa001995m	3191.62	3099.06	3284.19	0.0837098	0.905832	1	ppa001995m	3521.68	3304.77	3738.59	0.177946	0.779972	1
ppa001996m	1107.81	1044.84	1170.79	0.1642	0.687662	1	ppa001996m	993.162	1008.5	977.822	-0.0445705	0.940876	1	ppa001996m	947.901	1074.72	821.078	-0.388374	0.483319	0.971195
ppa001997m	1310.61	1227.5	1393.73	0.183227	0.668731	1	ppa001997m	983.927	1184.42	783.434	-0.596298	0.200975	1	ppa001997m	1148.35	1262.77	1033.92	-0.288477	0.578802	1
ppa001998m	10116.8	9389.24	10844.4	0.207876	0.642475	1	ppa001998m	8225.04	9060.77	7389.3	-0.294197	0.514554	1	ppa001998m	6191.68	9658.63	2724.73	-1.82571	0.00101456	0.0344598
ppa001999m	470.02	635.877	304.162	-1.06391	0.559225	1	ppa001999m	588.234	614.425	562.043	-0.128554	0.972248	1	ppa001999m	834.71	653.789	1015.63	0.635478	0.401504	0.919578
ppa002000m	2655.75	2438.45	2873.05	0.236621	0.602942	1	ppa002000m	2499.58	2353.16	2646.01	0.16922	0.730834	1	ppa002000m	2424.98	2508.4	2341.55	-0.0993044	0.856344	1
ppa002001m	1189.59	1165.66	1213.51	0.0580325	0.920551	1	ppa002001m	1048.37	1124.7	972.038	-0.210456	0.630759	1	ppa002001m	954.28	1199.19	709.375	-0.757435	0.159274	0.633834
ppa002002m	8099.41	7400.64	8798.17	0.249552	0.546858	1	ppa002002m	7779.94	7143.47	8416.42	0.236581	0.598667	1	ppa002002m	6755.61	7612.26	5898.97	-0.367862	0.490271	0.976096
ppa002003m	2555.31	2132.67	2977.95	0.481663	0.308948	1	ppa002003m	2159.64	2057.37	2261.91	0.13674	0.823385	1	ppa002003m	1858.53	2194.14	1522.92	-0.526814	0.322365	0.849482
ppa002004m	5250.66	5115.2	5386.12	0.0744552	0.86879	1	ppa002004m	4599.55	4936.17	4262.93	-0.211544	0.637351	1	ppa002004m	4433.68	5262	3605.36	-0.545468	0.313242	0.842538
ppa002005m	0.493317	0.471777	0.514857	0.126066	1	1	ppa002005m	0.227242	0.454484	0	-Inf	0.995156	1	ppa002005m	0.242822	0.485644	0	-Inf	0.991922	1
ppa002006m	3180.69	3511.75	2849.63	-0.301418	0.508901	1	ppa002006m	3704.66	3389.84	4019.48	0.245791	0.58317	1	ppa002006m	9491.33	3612.11	15370.6	2.08925	0.000262534	0.0132058
ppa002007m	7.1143	5.47604	8.75257	0.676575	0.798339	1	ppa002007m	7.30956	5.29145	9.32767	0.817855	0.544443	1	ppa002007m	41.066	5.63023	76.5018	3.76423	0.202995	0.706204
ppa002008m	7147.57	6511.08	7784.06	0.257627	0.555281	1	ppa002008m	6730.21	6283.46	7176.96	0.191812	0.691249	1	ppa002008m	7133.67	6697.82	7569.51	0.176509	0.74214	1
ppa002009m	6.54695	6.79658	6.29731	-0.110073	1	1	ppa002009m	11.8496	6.56157	17.1377	1.38506	0.215649	1	ppa002009m	25.2677	6.99043	43.5449	2.63905	0.0307046	0.27713
ppa002010m	0.540709	0.56656	0.514857	-0.138057	1	1	ppa002010m	1.01069	0.54781	1.47356	1.42756	0.861098	1	ppa002010m	1.22737	0.582367	1.87237	1.68486	0.807568	1
ppa002011m	0.479831	0	0.959661	Inf	0.840267	1	ppa002011m	0.243145	0	0.486291	Inf	1	1	ppa002011m	0	0	0	NA	NA	NA
ppa002012m	135.955	137.812	134.097	-0.03943	0.951899	1	ppa002012m	154.081	133.013	175.15	0.397024	0.45492	1	ppa002012m	179.851	141.757	217.945	0.620538	0.309875	0.838613
ppa002013m	1325.71	1276.22	1375.2	0.107773	0.75197	1	ppa002013m	1275.58	1231.94	1319.22	0.0987528	0.815069	1	ppa002013m	1427.73	1312.68	1542.77	0.233012	0.637429	1
ppa002014m	727.096	855.13	599.063	-0.513436	0.239335	1	ppa002014m	640.562	825.055	456.069	-0.855239	0.070648	1	ppa002014m	583.088	879.731	286.444	-1.61881	0.00482125	0.0940409
ppa002015m	3024.13	2772.04	3276.23	0.24109	0.564406	1	ppa002015m	2644.29	2675.17	2613.42	-0.0336947	0.93506	1	ppa002015m	3192.86	2851.52	3534.19	0.309647	0.580838	1
ppa002016m	567.559	483.355	651.763	0.431265	0.325235	1	ppa002016m	473.324	466.396	480.253	0.0422388	0.959945	1	ppa002016m	464.74	497.244	432.237	-0.202133	0.651766	1
ppa002017m	3.70311	6.89137	0.514857	-3.74255	0.120313	1	ppa002017m	5.27628	6.6549	3.89767	-0.771803	0.704616	1	ppa002017m	5.15168	7.08716	3.21619	-1.13985	0.602692	1
ppa002019m	17.954	11.8008	24.1072	1.03057	0.283888	1	ppa002019m	26.742	11.3985	42.0855	1.88447	0.0191131	1	ppa002019m	46.7193	12.135	81.3036	2.74414	0.238309	0.753636
ppa002020m	21571.4	21068.6	22074.3	0.067275	0.867143	1	ppa002020m	21210	20329.4	22090.6	0.119859	0.823841	1	ppa002020m	22657.4	21673.9	23640.9	0.125323	0.883192	1
ppa002021m	384.621	501.857	267.384	-0.90836	0.292642	1	ppa002021m	505.979	484.704	527.255	0.121399	0.786804	1	ppa002021m	737.946	516.087	959.805	0.895127	0.095687	0.501003
ppa002022m	88.4258	67.3066	109.545	0.702702	0.176323	1	ppa002022m	67.8185	64.9867	70.6503	0.12055	0.818579	1	ppa002022m	81.7819	69.2232	94.3406	0.446622	0.477636	0.969236
ppa002023m	2000.2	1764.38	2236.03	0.341779	0.463752	1	ppa002023m	1754.62	1702.48	1806.76	0.085764	0.882698	1	ppa002023m	1572.07	1815.07	1329.06	-0.449617	0.411362	0.925038
ppa002024m	1954.89	2054.98	1854.8	-0.147859	0.724681	1	ppa002024m	1797.52	1983.29	1611.76	-0.299261	0.527146	1	ppa002024m	1891.41	2113.86	1668.96	-0.340929	0.549846	1
ppa002025m	124.082	120.266	127.898	0.088758	0.791449	1	ppa002025m	114.77	116.128	113.413	-0.0341297	1	1	ppa002025m	97.3359	123.688	70.9841	-0.801134	0.244144	0.760309
ppa002026m	253.198	249.875	256.52	0.0378642	0.862068	1	ppa002026m	206.917	241.264	172.57	-0.483433	0.384957	1	ppa002026m	205.925	256.99	154.861	-0.730738	0.259558	0.778237
ppa002027m	29.4436	31.2428	27.6445	-0.176529	0.850908	1	ppa002027m	29.9913	30.15	29.8327	-0.0152632	1	1	ppa002027m	49.0243	32.1391	65.9095	1.03616	0.190033	0.685427
ppa002028m	3.71272	3.58679	3.83865	0.0979043	1	1	ppa002028m	4.67781	3.46136	5.89426	0.767969	0.713569	1	ppa002028m	3.30956	3.68968	2.92945	-0.332864	0.930868	1
ppa002029m	3108.3	2774.98	3441.62	0.310614	0.49178	1	ppa002029m	2642.07	2677.64	2606.51	-0.0388423	0.909755	1	ppa002029m	2457.55	2854.71	2060.39	-0.470427	0.381723	0.903605
ppa002030m	79.0138	86.2034	71.8243	-0.263273	0.892719	1	ppa002030m	68.169	83.3118	53.0263	-0.651814	0.707574	1	ppa002030m	86.3181	88.6247	84.0115	-0.0771207	0.958111	1
ppa002031m	176.895	231.717	122.073	-0.924624	0.0640193	1	ppa002031m	278.447	223.577	333.316	0.576122	0.271393	1	ppa002031m	812.284	238.38	1386.19	2.53979	0.0320983	0.284372
ppa002033m	408.319	432.414	384.225	-0.170461	0.731836	1	ppa002033m	377.912	417.372	338.451	-0.302387	0.553021	1	ppa002033m	380.693	444.784	316.602	-0.490434	0.365363	0.892858
ppa002034m	11870	6151.82	17588.1	1.51552	0.00918735	0.521925	ppa002034m	9230.17	5944.3	12516	1.0742	0.137123	1	ppa002034m	24043.3	6325.1	41761.6	2.72301	0.0663043	0.417266
ppa002035m	1.02971	0	2.05943	Inf	0.536791	1	ppa002035m	0.243145	0	0.486291	Inf	1	1	ppa002035m	1.6081	0	3.21619	Inf	0.390681	0.910919
ppa002036m	6792.47	5847.79	7737.15	0.40391	0.562035	1	ppa002036m	6241.54	5639.3	6843.78	0.279276	0.774451	1	ppa002036m	5316.73	6017.21	4616.25	-0.382373	0.537315	0.999889
ppa002037m	3413.95	2929.73	3898.18	0.412032	0.370586	1	ppa002037m	2583.26	2826.31	2340.21	-0.272283	0.51815	1	ppa002037m	2269.51	3014.18	1524.84	-0.983108	0.0714914	0.434435
ppa002039m	6745.8	6153.12	7338.48	0.254164	0.559093	1	ppa002039m	6541.52	5938.32	7144.72	0.266822	0.572382	1	ppa002039m	6400.48	6329.47	6471.5	0.0320143	0.935459	1
ppa002040m	104.297	75.215	133.379	0.826436	0.342155	1	ppa002040m	63.9974	72.5225	55.4724	-0.386657	0.6312	1	ppa002040m	55.6111	77.3987	33.8235	-1.19428	0.249741	0.766762
ppa002041m	6290.99	5500.59	7081.4	0.364447	0.42892	1	ppa002041m	5119.5	5307.64	4931.35	-0.106088	0.795053	1	ppa002041m	5817.34	5658.63	5976.06	0.0787409	0.904806	1
ppa002043m	1803.34	1705.93	1900.75	0.156016	0.735692	1	ppa002043m	1592.56	1645.96	1539.16	-0.0967897	0.805851	1	ppa002043m	1565.84	1754.99	1376.7	-0.350252	0.516334	0.98924
ppa002044m	2238.78	1909.6	2567.96	0.427355	0.33568	1	ppa002044m	1658.25	1842.87	1473.63	-0.32258	0.484126	1	ppa002044m	1255.67	1964.36	546.985	-1.84448	0.000910801	0.0318676
ppa002045m	1659.59	1748.4	1570.78	-0.154559	0.734944	1	ppa002045m	1514.83	1687.4	1342.26	-0.330138	0.484852	1	ppa002045m	1725.1	1798.49	1651.71	-0.122833	0.827628	1
ppa002046m	1367.55	933.208	1801.9	0.949245	0.170203	1	ppa002046m	1517.78	901.381	2134.18	1.24347	0.163165	1	ppa002046m	615.242	959.64	270.844	-1.82503	0.0879101	0.48096
ppa002047m	270.283	371.472	169.093	-1.13544	0.0933215	1	ppa002047m	431.272	358.723	503.821	0.490039	0.556255	1	ppa002047m	1376.61	382.027	2371.2	2.63387	0.0124731	0.166266
ppa002048m	79.9531	65.7858	94.1203	0.516729	0.369679	1	ppa002048m	148.605	63.4692	233.741	1.88078	0.160595	1	ppa002048m	976.087	67.6797	1884.5	4.79931	0.0164784	0.196473
ppa002049m	539.914	469.848	609.98	0.376568	0.427732	1	ppa002049m	437.869	453.317	422.421	-0.101841	0.798223	1	ppa002049m	366.455	483.368	249.543	-0.953835	0.0849759	0.47357
ppa002050m	6525.82	6102.04	6949.6	0.187638	0.665979	1	ppa002050m	4297.54	5890.28	2704.79	-1.12282	0.0189761	1	ppa002050m	3837.95	6276.4	1399.5	-2.16502	0.000123089	0.0078083
ppa002052m	9474.71	9000.71	9948.71	0.14447	0.748773	1	ppa002052m	9143.74	8686.17	9601.3	0.14451	0.765302	1	ppa002052m	16729.4	9258.82	24200	1.38611	0.0126131	0.167273
ppa002053m	1213.21	1099.54	1326.88	0.271136	0.5291	1	ppa002053m	974.593	1061.09	888.096	-0.256757	0.583002	1	ppa002053m	911.249	1131.08	691.418	-0.710071	0.197054	0.696387
ppa002054m	0	0	0	NA	NA	NA	ppa002054m	0.493636	0	0.987273	Inf	0.833532	1	ppa002054m	0.264271	0	0.528542	Inf	1	1
ppa002055m	1570.88	1758.1	1383.66	-0.34552	0.607682	1	ppa002055m	1730.61	1697.52	1763.7	0.0551744	0.857063	1	ppa002055m	2275.84	1808.15	2743.52	0.601517	0.251782	0.768665
ppa002056m	5746.54	5171	6322.08	0.289955	0.505398	1	ppa002056m	5444.57	4990.12	5899.02	0.241402	0.618244	1	ppa002056m	5436.25	5319.36	5553.14	0.0620509	0.920344	1
ppa002057m	664.522	533.475	795.569	0.576566	0.193631	1	ppa002057m	522.285	514.761	529.809	0.0415674	0.959982	1	ppa002057m	461.208	548.803	373.613	-0.554742	0.311097	0.839727
ppa002058m	141.05	127.591	154.509	0.276166	0.776188	1	ppa002058m	123.146	123.019	123.273	0.00297303	0.943202	1	ppa002058m	84.025	131.297	36.753	-1.8369	0.14659	0.60895
ppa002059m	1204.16	1115.77	1292.56	0.212197	0.626365	1	ppa002059m	1005.75	1076.72	934.782	-0.203936	0.659255	1	ppa002059m	1046	1147.79	944.212	-0.281673	0.592067	1
ppa002060m	2388.89	2310.64	2467.14	0.0945522	0.828373	1	ppa002060m	2271.27	2229.78	2312.76	0.0527126	0.924972	1	ppa002060m	2512.81	2376.94	2648.68	0.156169	0.78288	1
ppa002061m	892.911	772.116	1013.71	0.39275	0.365891	1	ppa002061m	768.788	745.175	792.4	0.0886489	0.857545	1	ppa002061m	797.854	794.24	801.468	0.0130694	0.984949	1
ppa002062m	4047.2	3376.93	4717.46	0.4823	0.310885	1	ppa002062m	3666.86	3257.34	4076.38	0.323595	0.545101	1	ppa002062m	3869	3474.42	4263.58	0.29529	0.618031	1
[truncated: 25,867 more rows]

## Sheet: Table D - JH Hale-DESeq output
Table D. Genes differentially expressed in JH Hale in response to Xap infection. All the Peach v1.0 genes are reported.
0.5 hpi							1 hpi							3 hpi
v1.0 Transcript ID	baseMean	baseMeanA	baseMeanB	log2FoldChange	pval	padj	v1.0 Transcript ID	baseMean	baseMeanA	baseMeanB	log2FoldChange	pval	padj	v1.0 Transcript ID	baseMean	baseMeanA	baseMeanB	log2FoldChange	pval	padj
ppa000001m	3678.31	3434.11	3922.5	0.191836	0.507	0.969172	ppa000001m	3975.96	3801.65	4150.27	0.12658	0.682853	1	ppa000001m	4043.74	3698.58	4388.9	0.246888	0.361485	0.755839
ppa000002m	13700.8	11043.6	16358	0.56678	0.00333619	0.0372675	ppa000002m	12642.1	12228.8	13055.4	0.0943556	0.89944	1	ppa000002m	12858.6	11896.6	13820.7	0.216282	0.217172	0.565229
ppa000003m	5847.14	4832.2	6862.08	0.505967	0.00926583	0.0809031	ppa000003m	5657.53	5350.58	5964.48	0.156701	0.66727	1	ppa000003m	6901.77	5205.25	8598.29	0.724081	3.74076e-05	0.000673835
ppa000004m	12939.7	11321	14558.4	0.362858	0.0583601	0.296636	ppa000004m	13399.7	12535.2	14264.3	0.186425	0.611381	1	ppa000004m	11473.7	12194.8	10752.6	-0.181579	0.345871	0.73882
ppa000005m	5194.84	4465.47	5924.21	0.407811	0.033873	0.2072	ppa000005m	5295.83	4944.48	5647.18	0.191713	0.689195	1	ppa000005m	5065.31	4810.19	5320.43	0.14545	0.378508	0.773549
ppa000006m	17257.2	15046.9	19467.5	0.371604	0.0461967	0.254724	ppa000006m	16361.8	16660	16063.6	-0.052593	0.77431	1	ppa000006m	18424.1	16207.7	20640.6	0.348806	0.0357675	0.169923
ppa000007m	6257.62	5305.29	7209.94	0.442556	0.0225637	0.156246	ppa000007m	6054.72	5873.68	6235.75	0.0862992	0.863478	1	ppa000007m	6542.46	5714.3	7370.61	0.367205	0.064409	0.256686
ppa000008m	23791.1	19710.7	27871.4	0.499807	0.00851255	0.0760701	ppa000008m	23028.1	21824.9	24231.3	0.150895	0.702656	1	ppa000008m	23231.9	21232.2	25231.5	0.248976	0.135434	0.424405
ppa000009m	37220.1	33995.6	40444.5	0.250593	0.188765	0.60797	ppa000009m	37791	37644.2	37937.8	0.0112078	0.906805	1	ppa000009m	40705.5	36621.4	44789.6	0.290479	0.0837287	0.307489
ppa000010m	5533.11	6914.24	4151.98	-0.735773	0.000218607	0.00401856	ppa000010m	7758.49	7655.7	7861.29	0.0382322	0.997896	1	ppa000010m	7865.32	7447.82	8282.82	0.153304	0.376134	0.770739
ppa000011m	2093.18	1362.39	2823.97	1.05158	0.00193396	0.0242023	ppa000011m	2156.69	1508.93	2804.46	0.8942	0.00424999	0.0889288	ppa000011m	1564.26	1467.86	1660.66	0.178042	0.363989	0.758424
ppa000012m	3435.15	2666.29	4204	0.656928	0.000743315	0.0110716	ppa000012m	3199.04	2952.2	3445.87	0.223077	0.558269	1	ppa000012m	3637.99	2872.04	4403.94	0.616716	0.000514183	0.00612373
ppa000013m	9.67931	9.1017	10.2569	0.172389	0.957231	1	ppa000013m	10.1246	10.0812	10.1679	0.0123465	1	1	ppa000013m	13.9294	9.80674	18.052	0.880314	0.536159	0.921713
ppa000014m	5935.64	5662.02	6209.27	0.133106	0.460123	0.930263	ppa000014m	6501.77	6269.22	6734.32	0.103247	0.683934	1	ppa000014m	7400.03	6098.99	8701.08	0.512625	0.00350484	0.0293646
ppa000015m	2206.82	2036.17	2377.47	0.22357	0.365956	0.846834	ppa000015m	2083.96	2254.43	1913.48	-0.236565	0.292029	1	ppa000015m	1747.91	2193.24	1302.58	-0.751691	0.0016635	0.0161901
ppa000016m	2244.29	1979.99	2508.59	0.341383	0.0875472	0.388092	ppa000016m	2301.34	2192.37	2410.32	0.13673	0.640373	1	ppa000016m	2367.26	2132.83	2601.7	0.286684	0.108209	0.365284
ppa000017m	9824.58	9111.54	10537.6	0.209783	0.273508	0.737731	ppa000017m	10048.4	10089.6	10007.3	-0.0118219	0.871308	1	ppa000017m	10980.1	9815.43	12144.8	0.307216	0.0751852	0.285675
ppa000018m	5133.62	4200.45	6066.79	0.53039	0.00698027	0.0659007	ppa000018m	4949.76	4651.04	5248.49	0.174349	0.704285	1	ppa000018m	5384.94	4524.72	6245.16	0.464912	0.00712837	0.0512427
ppa000019m	3008.74	2730.96	3286.51	0.267149	0.165597	0.568101	ppa000019m	2974.48	3023.65	2925.31	-0.0477042	0.809925	1	ppa000019m	3196.27	2941.59	3450.95	0.230401	0.195687	0.531164
ppa000020m	6907.39	5961.84	7852.94	0.397475	0.0357101	0.214432	ppa000020m	6965.91	6600.97	7330.86	0.151305	0.640644	1	ppa000020m	7137.51	6421.77	7853.25	0.290319	0.0830312	0.30555
ppa000021m	5048.73	4226.92	5870.54	0.473885	0.0140863	0.110485	ppa000021m	6375.05	4679.85	8070.25	0.78615	0.00254022	0.060575	ppa000021m	4700.17	4552.85	4847.49	0.0904684	0.593815	0.959837
ppa000022m	12829.4	11857.1	13801.7	0.219093	0.238912	0.688716	ppa000022m	13028.7	13128.1	12929.3	-0.0220176	0.877013	1	ppa000022m	12783.7	12771.7	12795.6	0.00269133	0.899798	1
ppa000025m	16502.6	15140.6	17864.7	0.238691	0.20539	0.635982	ppa000025m	15890.4	16765.5	15015.3	-0.159056	0.443764	1	ppa000025m	17905.3	16310	19500.5	0.257761	0.123428	0.399528
ppa000026m	5775.86	4890.2	6661.53	0.445961	0.0201278	0.143997	ppa000026m	5919.29	5414.82	6423.77	0.246506	0.487278	1	ppa000026m	6253.68	5267.74	7239.61	0.458727	0.00809124	0.0562742
ppa000028m	3959.4	3538.98	4379.83	0.307541	0.110311	0.448128	ppa000028m	3713.32	3918.55	3508.09	-0.159631	0.464829	1	ppa000028m	4077.95	3812.13	4343.76	0.188348	0.249293	0.613051
ppa000029m	5300.55	5126.09	5475	0.0949999	0.600676	1	ppa000029m	6057.31	5676.09	6438.52	0.181831	0.457128	1	ppa000029m	6383.17	5521.9	7244.43	0.391706	0.0252667	0.132468
ppa000030m	13967.2	12626.3	15308	0.277852	0.149924	0.537849	ppa000030m	13033.5	13981.3	12085.7	-0.210189	0.284563	1	ppa000030m	14337.8	13601.4	15074.1	0.148312	0.347591	0.740536
ppa000031m	6819.43	5948.54	7690.33	0.370509	0.0525381	0.277483	ppa000031m	6620.02	6586.77	6653.26	0.0144908	0.924952	1	ppa000031m	6562.54	6407.85	6717.24	0.0680291	0.61708	0.973049
ppa000032m	29808.9	27541.7	32076	0.219874	0.239147	0.688716	ppa000032m	28631.1	30495.1	26767.1	-0.188117	0.382077	1	ppa000032m	29621.2	29667.1	29575.3	-0.00446946	0.938268	1
ppa000033m	15136.7	14657.7	15615.7	0.0913399	0.600055	1	ppa000033m	16286.2	16229.2	16343.2	0.010097	0.940429	1	ppa000033m	17119.4	15788.6	18450.2	0.224752	0.155194	0.460826
ppa000034m	5205.44	3845.24	6565.64	0.77186	0.00479299	0.0495167	ppa000034m	5172.05	4257.5	6086.6	0.51563	0.129431	0.78052	ppa000034m	4557.79	4141.92	4973.66	0.26401	0.134176	0.422064
ppa000035m	16709.5	14507.1	18911.8	0.38253	0.0437678	0.245892	ppa000035m	16635.3	16063	17207.5	0.0992983	0.695073	1	ppa000035m	15580.3	15626.8	15533.7	-0.00861721	0.938849	1
ppa000036m	9864.81	10078.7	9650.88	-0.0625815	0.750539	1	ppa000036m	11232.1	11160.3	11304	0.0184472	0.992221	1	ppa000036m	11244.6	10857.1	11632	0.0994625	0.535062	0.920789
ppa000037m	56056.2	33630.4	78481.9	1.22259	7.63489e-05	0.00163177	ppa000037m	45761.9	37223.7	54300.1	0.544733	0.273589	1	ppa000037m	36373.5	36215.8	36531.2	0.0125108	0.982972	1
ppa000038m	811.338	732.756	889.92	0.280341	0.187845	0.606594	ppa000038m	836.395	811.345	861.445	0.0864433	0.799947	1	ppa000038m	900.27	789.312	1011.23	0.357439	0.0617052	0.249014
ppa000039m	762.449	703.382	821.516	0.22398	0.318253	0.795706	ppa000039m	718.704	778.714	658.694	-0.241483	0.509867	1	ppa000039m	814.81	757.59	872.03	0.20296	0.354249	0.747506
ppa000040m	3234.04	2685.66	3782.41	0.494032	0.0107863	0.0909695	ppa000040m	3182.71	2973.63	3391.8	0.189824	0.6458	1	ppa000040m	3189.96	2892.89	3487.02	0.269483	0.117696	0.38688
ppa000041m	5597.92	4705.96	6489.89	0.463703	0.0155455	0.118736	ppa000041m	5483.83	5210.25	5757.42	0.144069	0.763854	1	ppa000041m	5356.76	5068.85	5644.67	0.15523	0.371883	0.76628
ppa000042m	10009.8	9399.31	10620.3	0.176199	0.335284	0.815171	ppa000042m	9089.45	10406.8	7772.06	-0.421161	0.0657778	0.551946	ppa000042m	10691.2	10124.3	11258	0.153126	0.325427	0.71459
ppa000043m	105.254	104.331	106.176	0.0252856	0.872884	1	ppa000043m	99.8285	115.499	84.158	-0.456708	0.356229	1	ppa000043m	133.012	112.367	153.656	0.451484	0.24891	0.612384
ppa000045m	6219.02	5389.56	7048.49	0.387147	0.0436255	0.245417	ppa000045m	5799.55	5967.66	5631.44	-0.0836607	0.634549	1	ppa000045m	6105.55	5805.59	6405.5	0.141869	0.373081	0.767428
ppa000046m	4349.07	4297.56	4400.57	0.0341721	0.807493	1	ppa000046m	4054.66	4758.35	3350.96	-0.505884	0.0236271	0.296919	ppa000046m	4602.11	4629.16	4575.07	-0.0169567	0.96941	1
ppa000047m	6792	6438.59	7145.42	0.150275	0.440129	0.915034	ppa000047m	7383.99	7129.24	7638.75	0.0995888	0.692379	1	ppa000047m	7013.89	6935.61	7092.18	0.0322055	0.775899	1
ppa000048m	2587.15	2350.64	2823.65	0.264506	0.166812	0.570615	ppa000048m	2454.19	2602.83	2305.54	-0.174979	0.48393	1	ppa000048m	3274.48	2532.13	4016.83	0.665704	0.000164492	0.00239923
ppa000049m	2231.17	2200.89	2261.44	0.0391519	0.891293	1	ppa000049m	2297.36	2436.72	2158.01	-0.17524	0.490209	1	ppa000049m	2151.24	2370.59	1931.88	-0.295245	0.293514	0.672954
ppa000050m	4366.96	4139.77	4594.15	0.150248	0.441115	0.916546	ppa000050m	4588.93	4584.18	4593.68	0.00298789	0.888297	1	ppa000050m	4838.04	4459.6	5216.49	0.226164	0.205656	0.546999
ppa000051m	5500.86	3916.3	7085.41	0.855362	0.00189779	0.0238902	ppa000051m	4404.16	4336.1	4472.23	0.0445962	0.994502	1	ppa000051m	6081.29	4218.4	7944.19	0.913204	0.00129204	0.0131739
ppa000052m	4752.44	5148.69	4356.18	-0.241143	0.228048	0.670381	ppa000052m	6219.49	5701.29	6737.7	0.240968	0.456709	1	ppa000052m	7792.49	5546.38	10038.6	0.85594	1.8184e-06	4.74716e-05
ppa000053m	4621.3	3918.57	5324.03	0.44219	0.0225518	0.156219	ppa000053m	4811.63	4338.8	5284.45	0.284456	0.273734	1	ppa000053m	4523.64	4220.99	4826.3	0.193336	0.221448	0.570884
ppa000054m	595.786	597.836	593.736	-0.00992821	0.942872	1	ppa000054m	683.894	662.009	705.779	0.0923669	0.81851	1	ppa000054m	701.966	644.02	759.913	0.238729	0.233283	0.588965
ppa000055m	12423.4	12589.7	12257.1	-0.0386184	0.871915	1	ppa000055m	14352.3	13940.3	14764.2	0.0828361	0.738156	1	ppa000055m	14994.8	13561.7	16427.8	0.276605	0.104137	0.356362
ppa000056m	4575.37	4153.72	4997.03	0.266666	0.156929	0.550336	ppa000056m	4430.55	4599.17	4261.92	-0.10987	0.614106	1	ppa000056m	4603.48	4474.29	4732.67	0.0809965	0.562185	0.938497
ppa000058m	4976.62	4471.9	5481.35	0.293641	0.119225	0.469118	ppa000058m	4773.48	4951.57	4595.38	-0.107703	0.630242	1	ppa000058m	5672.13	4817.1	6527.16	0.438291	0.0124666	0.0781552
ppa000059m	2310.9	2514.47	2107.32	-0.254845	0.386754	0.869088	ppa000059m	2384.74	2783.84	1985.64	-0.487473	0.0933687	0.666022	ppa000059m	2316.75	2708.31	1925.19	-0.492386	0.0955989	0.336065
ppa000060m	1504.84	1246.54	1763.14	0.500216	0.0157979	0.120318	ppa000060m	1235.97	1380.38	1091.56	-0.338682	0.112407	0.733518	ppa000060m	1562.33	1342.87	1781.79	0.408011	0.0299092	0.149036
ppa000061m	5674.84	4422.45	6927.24	0.647434	0.000792858	0.0117368	ppa000061m	5132.15	4896.27	5368.04	0.132712	0.731883	1	ppa000061m	5424.82	4763.41	6086.23	0.353554	0.0602268	0.244849
ppa000062m	2309.84	2145.84	2473.83	0.205205	0.278785	0.745728	ppa000062m	2217.08	2376	2058.15	-0.207192	0.395762	1	ppa000062m	2809.4	2311.48	3307.32	0.516849	0.00449977	0.0357468
ppa000063m	4390.88	4166.87	4614.9	0.147335	0.450552	0.92389	ppa000063m	4371.84	4613.99	4129.69	-0.15998	0.424404	1	ppa000063m	4837.33	4488.64	5186.02	0.20835	0.247246	0.609473
ppa000064m	6287.04	5364.65	7209.44	0.426404	0.0257959	0.171278	ppa000064m	5935.75	5939.85	5931.65	-0.00199131	0.912748	1	ppa000064m	5372.97	5778.58	4967.37	-0.218232	0.267893	0.639652
ppa000065m	7813.81	7646.93	7980.68	0.0616313	0.691391	1	ppa000065m	7536.1	8467.12	6605.08	-0.358296	0.215528	0.962141	ppa000065m	8318.24	8237.18	8399.3	0.0281185	0.748253	1
ppa000066m	6916.05	7222.19	6609.91	-0.127805	0.510852	0.970678	ppa000066m	6987.49	7997.66	5977.31	-0.420081	0.0459613	0.450877	ppa000066m	7384.19	7780.28	6988.09	-0.154925	0.412487	0.809543
ppa000068m	9266.51	9644.7	8888.32	-0.117825	0.568312	1	ppa000068m	10298	10679.6	9916.44	-0.106963	0.59287	1	ppa000068m	10656	10389.5	10922.6	0.0721929	0.638729	0.985142
ppa000069m	9208.68	8166.7	10250.7	0.327891	0.0797614	0.366433	ppa000069m	9125.63	9042.86	9208.39	0.0261688	0.993734	1	ppa000069m	10030.6	8797.24	11263.9	0.356582	0.0378041	0.17661
ppa000070m	15720.2	14213.8	17226.6	0.277348	0.153938	0.544682	ppa000070m	16383.2	15739.8	17026.5	0.113369	0.683731	1	ppa000070m	13317.5	15312	11323	-0.435412	0.014768	0.0887452
ppa000071m	1686	1465.97	1906.03	0.378715	0.0631375	0.314241	ppa000071m	1581.5	1623.22	1539.77	-0.0761377	0.711637	1	ppa000071m	1593.03	1579.13	1606.92	0.0251672	0.804941	1
ppa000072m	1206.03	1107.07	1304.99	0.237298	0.237298	0.686326	ppa000072m	1249.29	1225.91	1272.67	0.0540008	0.975224	1	ppa000072m	1327.8	1192.6	1463	0.294816	0.12625	0.405018
ppa000073m	842.883	746.44	939.326	0.331599	0.111721	0.451014	ppa000073m	810.937	826.427	795.447	-0.0551215	0.827976	1	ppa000073m	793.802	804	783.605	-0.0370682	0.955056	1
ppa000074m	52510.5	47700.7	57320.2	0.265035	0.167953	0.572595	ppa000074m	56806.4	52817.9	60795	0.202925	0.393251	1	ppa000074m	47813.8	51383.3	44244.2	-0.21581	0.231459	0.5862
ppa000075m	1251.92	1028.72	1475.11	0.519967	0.0122648	0.100031	ppa000075m	1160.6	1139.04	1182.16	0.0536062	0.862977	1	ppa000075m	1103.03	1108.11	1097.94	-0.0132981	0.958395	1
ppa000076m	3150.58	2846.8	3454.37	0.279082	0.161365	0.560082	ppa000076m	3285.9	3152.63	3419.18	0.117094	0.718737	1	ppa000076m	3679.77	3066.91	4292.63	0.485077	0.00871554	0.0596943
ppa000077m	193.475	181.846	205.103	0.173627	0.496193	0.962587	ppa000077m	224.763	201.334	248.191	0.30186	0.287704	1	ppa000077m	263.459	195.87	331.049	0.757146	0.00228174	0.020855
ppa000078m	4602.27	4112.25	5092.3	0.308391	0.111053	0.449598	ppa000078m	4967.93	4553.59	5382.28	0.241213	0.327045	1	ppa000078m	4816.37	4429.87	5202.87	0.232043	0.18075	0.506954
ppa000079m	2789.09	2695.05	2883.13	0.0973218	0.62836	1	ppa000079m	2845.33	2984.02	2706.64	-0.140754	0.536982	1	ppa000079m	2389.27	2903	1875.53	-0.630249	0.000975862	0.0104583
ppa000080m	19525	17905.3	21144.7	0.239909	0.200082	0.627308	ppa000080m	20446.2	19826.7	21065.7	0.0874513	0.766786	1	ppa000080m	20370	19288.1	21452	0.153405	0.347556	0.740536
ppa000081m	9197.83	7834.49	10561.2	0.43086	0.0266877	0.175394	ppa000081m	9386.54	8675.59	10097.5	0.218961	0.568598	1	ppa000081m	6984.26	8439.81	5528.7	-0.61027	0.000956084	0.0102717
ppa000082m	6798.06	6382.61	7213.51	0.176555	0.351423	0.831095	ppa000082m	6799.15	7067.37	6530.92	-0.113889	0.563023	1	ppa000082m	6735.85	6875.4	6596.3	-0.0597865	0.814449	1
ppa000083m	7001.43	6919.71	7083.16	0.0336807	0.806599	1	ppa000083m	7793.97	7661.86	7926.08	0.0489118	0.954001	1	ppa000083m	8091.3	7453.8	8728.81	0.227809	0.166322	0.480773
ppa000084m	6307.21	5956.19	6658.22	0.160747	0.394706	0.875074	ppa000084m	6786.82	6595.28	6978.37	0.0814581	0.774878	1	ppa000084m	6785.8	6416.11	7155.5	0.157352	0.342691	0.734606
ppa000085m	9762.39	9503.12	10021.7	0.076647	0.675154	1	ppa000085m	10978.3	10522.4	11434.2	0.11989	0.644241	1	ppa000085m	10796.6	10236.6	11356.5	0.14978	0.349816	0.742719
ppa000086m	6994.23	6678.46	7310.01	0.130358	0.481865	0.949728	ppa000086m	7593.38	7395.67	7791.09	0.0751451	0.779352	1	ppa000086m	10268	7194.63	13341.3	0.890909	6.23413e-07	1.82845e-05
ppa000087m	1119.35	680.138	1558.57	1.19632	3.30856e-08	1.52444e-06	ppa000087m	858.149	753.161	963.136	0.354781	0.23682	0.987246	ppa000087m	1045.73	732.692	1358.76	0.891013	1.16983e-05	0.000244319
ppa000088m	4214.1	3627.25	4800.95	0.404443	0.0403686	0.232125	ppa000088m	3910.33	4016.56	3804.1	-0.078404	0.622123	1	ppa000088m	3744.49	3907.43	3581.56	-0.12563	0.55537	0.935032
ppa000089m	21106.4	15173.7	27039.2	0.833482	1.26068e-05	0.00033254	ppa000089m	15897.8	16799.3	14996.2	-0.163801	0.614745	1	ppa000089m	18736	16343.5	21128.5	0.370477	0.0607015	0.246131
ppa000090m	5905.71	5789.87	6021.56	0.0566068	0.72827	1	ppa000090m	6171.81	6411.16	5932.46	-0.111954	0.532726	1	ppa000090m	7035.02	6236.99	7833.04	0.328724	0.0560144	0.233431
ppa000091m	2150.27	2115.76	2184.79	0.0463192	0.756579	1	ppa000091m	2362.99	2342.7	2383.27	0.0247657	0.966944	1	ppa000091m	2312.53	2279.08	2345.98	0.0417377	0.76344	1
ppa000092m	14287.6	15352.7	13222.5	-0.215501	0.267924	0.730917	ppa000092m	17625.8	17001.7	18249.9	0.102205	0.684957	1	ppa000092m	17605.7	16539.5	18671.9	0.17495	0.324456	0.713618
ppa000093m	24210.1	24425.1	23995.1	-0.0256253	0.913931	1	ppa000093m	26674.1	27045.7	26302.4	-0.0402057	0.769515	1	ppa000093m	25715.9	26311.1	25120.8	-0.0667861	0.824833	1
ppa000094m	3739.06	3339.16	4138.96	0.309783	0.108787	0.444907	ppa000094m	4310.23	3697.3	4923.15	0.41311	0.0926631	0.663884	ppa000094m	3899.87	3596.89	4202.84	0.224611	0.193307	0.527966
ppa000095m	2560.04	2271.54	2848.53	0.326546	0.090876	0.397468	ppa000095m	2429.89	2514.94	2344.84	-0.101034	0.697854	1	ppa000095m	2476.26	2446.69	2505.83	0.0344595	0.774606	1
ppa000096m	30771.2	25364.7	36177.8	0.512281	0.00643175	0.0620076	ppa000096m	27202.1	28083.7	26320.5	-0.0935453	0.714604	1	ppa000096m	27001.3	27321.4	26681.1	-0.0342099	0.975555	1
ppa000097m	2957.65	2517.84	3397.46	0.432274	0.0267411	0.175582	ppa000097m	2655.56	2787.91	2523.22	-0.143915	0.498918	1	ppa000097m	2550.55	2712.19	2388.9	-0.18311	0.362318	0.756893
ppa000098m	16009.9	13821.2	18198.6	0.396944	0.0358494	0.215025	ppa000098m	16052	15303.7	16800.3	0.134606	0.715708	1	ppa000098m	16400.2	14888.1	17912.2	0.266784	0.10423	0.356485
ppa000099m	4037.21	3818.72	4255.71	0.156311	0.448488	0.922116	ppa000099m	4306.94	4228.75	4385.14	0.0523929	0.936464	1	ppa000099m	4136.86	4113.81	4159.9	0.0160742	0.91749	1
ppa000100m	3898.42	3928.58	3868.26	-0.0223236	0.96303	1	ppa000100m	4045.42	4349.29	3741.56	-0.217143	0.532037	1	ppa000100m	3776.52	4231.32	3321.71	-0.34918	0.295768	0.675113
ppa000101m	510.519	485.092	535.946	0.143829	0.558266	1	ppa000101m	518.487	537.14	499.835	-0.103844	0.642864	1	ppa000101m	550.513	522.548	578.478	0.146696	0.419553	0.816958
ppa000102m	7607.76	7218.48	7997.03	0.147769	0.439208	0.914933	ppa000102m	9725.02	7992.94	11457.1	0.519442	0.0290191	0.340242	ppa000102m	8297.57	7775.83	8819.31	0.181669	0.266312	0.637428
ppa000104m	3758.82	3080.92	4436.72	0.52613	0.0349095	0.211233	ppa000104m	3898.04	3411.41	4384.67	0.362099	0.19175	0.921454	ppa000104m	4091.99	3318.76	4865.22	0.551859	0.00265051	0.0236359
ppa000105m	4884.49	4650.55	5118.43	0.138299	0.45166	0.925182	ppa000105m	5631.96	5149.31	6114.62	0.247884	0.315921	1	ppa000105m	5796.74	5009.48	6584.01	0.394306	0.0258875	0.134742
ppa000106m	8209.19	7917.88	8500.5	0.102433	0.571114	1	ppa000106m	8287.7	8767.51	7807.9	-0.167234	0.386605	1	ppa000106m	8409.92	8529.33	8290.51	-0.0409717	0.867361	1
ppa000107m	22.395	24.572	20.218	-0.281375	0.739127	1	ppa000107m	19.6891	27.2188	12.1595	-1.16252	0.089823	0.653263	ppa000107m	16.8614	26.4772	7.24557	-1.86958	0.0218271	0.118873
ppa000108m	3523.18	3279.55	3766.81	0.199847	0.30885	0.785765	ppa000108m	3297.33	3631.41	2963.25	-0.29335	0.343171	1	ppa000108m	3577.25	3532.77	3621.74	0.0358862	0.765601	1
ppa000109m	8347.08	7645.44	9048.72	0.243113	0.215183	0.651302	ppa000109m	8172.89	8466.02	7879.76	-0.103533	0.549819	1	ppa000109m	8783.9	8235.99	9331.81	0.180215	0.286035	0.662693
ppa000110m	6881.94	5411.32	8352.57	0.626241	0.00120715	0.0165251	ppa000110m	6285.18	5991.91	6578.46	0.134733	0.571145	1	ppa000110m	7368.61	5829.14	8908.08	0.611831	0.000550694	0.00648355
ppa000111m	3994.09	3649.89	4338.29	0.249275	0.185742	0.602544	ppa000111m	4380.71	4041.28	4720.15	0.22402	0.321435	1	ppa000111m	4258.96	3931.55	4586.38	0.222258	0.1845	0.51295
ppa000112m	4842.38	4767.88	4916.87	0.0443937	0.850087	1	ppa000112m	5032.46	5279.31	4785.6	-0.141652	0.503261	1	ppa000112m	5463.68	5135.93	5791.43	0.173294	0.261486	0.630763
ppa000113m	1198.72	923.733	1473.7	0.673892	0.0220094	0.15336	ppa000113m	1068.46	1022.63	1114.29	0.123838	0.748871	1	ppa000113m	991.1	994.895	987.305	-0.011049	0.929581	1
ppa000114m	4569.36	3846.62	5292.11	0.46025	0.0175211	0.129799	ppa000114m	4255.76	4259.38	4252.13	-0.00245926	0.906928	1	ppa000114m	4895.51	4143.67	5647.35	0.446665	0.0123644	0.0777848
ppa000115m	11712.4	12137.5	11287.4	-0.104751	0.592107	1	ppa000115m	13016.5	13440.3	12592.7	-0.0939731	0.62972	1	ppa000115m	13865.8	13075.1	14656.5	0.164724	0.333395	0.723343
ppa000116m	10441.4	9717.89	11164.9	0.200255	0.274245	0.738783	ppa000116m	11248.2	10759.8	11736.6	0.125356	0.593154	1	ppa000116m	11316.9	10467.7	12166	0.216913	0.178273	0.501657
ppa000117m	8744.12	6226.06	11262.2	0.855095	1.66637e-05	0.000429964	ppa000117m	10473.9	6894.88	14052.9	1.02727	2.77128e-05	0.0015062	ppa000117m	8005.92	6707.41	9304.43	0.472163	0.00858916	0.0590017
ppa000118m	2199.43	2020.96	2377.9	0.234647	0.239068	0.688716	ppa000118m	2362.53	2238.06	2487	0.152157	0.61544	1	ppa000118m	3530.07	2177.21	4882.92	1.16526	3.86052e-10	2.2135e-08
ppa000119m	5645.6	5652.19	5639.02	-0.00336631	0.982958	1	ppa000119m	5695.5	6258.65	5132.34	-0.286236	0.189406	0.918369	ppa000119m	7557.15	6088.64	9025.67	0.567915	0.00113716	0.0118462
ppa000120m	3562.56	3077.58	4047.55	0.395252	0.0438849	0.24629	ppa000120m	3582.96	3407.83	3758.09	0.141148	0.595866	1	ppa000120m	3589.43	3315.25	3863.61	0.220832	0.194001	0.529084
ppa000122m	3737.66	3448.76	4026.56	0.22347	0.228069	0.670381	ppa000122m	3494.05	3818.72	3169.38	-0.268888	0.212463	0.956696	ppa000122m	3282.76	3715	2850.52	-0.382139	0.0466044	0.204673
ppa000123m	45.1463	54.3269	35.9657	-0.595044	0.259778	0.72107	ppa000123m	50.7449	60.1553	41.3345	-0.541344	0.363419	1	ppa000123m	39.9849	58.5213	21.4485	-1.44808	0.00620304	0.045841
ppa000124m	2817.82	2734.57	2901.07	0.0852732	0.656268	1	ppa000124m	2969.14	3027.95	2910.32	-0.0571647	0.787002	1	ppa000124m	2387.49	2945.7	1829.28	-0.687336	0.000245304	0.00336059
ppa000125m	6696.48	6432.02	6960.95	0.114013	0.51935	0.974104	ppa000125m	6738.76	7121.79	6355.73	-0.164184	0.419193	1	ppa000125m	6664.79	6928.41	6401.17	-0.114188	0.614923	0.973049
ppa000126m	24847.3	25511	24183.6	-0.077094	0.690756	1	ppa000126m	27466.9	28249.4	26684.5	-0.0822198	0.604596	1	ppa000126m	28615.9	27481.8	29750.1	0.11442	0.476224	0.867604
ppa000127m	211.123	202.138	220.107	0.122869	0.669039	1	ppa000127m	225.356	223.842	226.869	0.0193801	0.88434	1	ppa000127m	203.006	217.758	188.253	-0.210051	0.48484	0.875714
ppa000128m	9808.29	9906.06	9710.52	-0.0287621	0.901138	1	ppa000128m	10452.9	10969.3	9936.59	-0.142642	0.441406	1	ppa000128m	13049	10671.2	15426.9	0.531724	0.00235449	0.0214203
ppa000129m	4404.32	3938.81	4869.84	0.306115	0.117475	0.465543	ppa000129m	4208.98	4361.58	4056.38	-0.104657	0.576307	1	ppa000129m	4490.11	4243.06	4737.15	0.158914	0.328397	0.718558
ppa000130m	25194.3	23619.2	26769.4	0.180625	0.356149	0.836977	ppa000130m	27541.4	26154.7	28928.1	0.145406	0.522629	1	ppa000130m	32276.8	25443.9	39109.6	0.620204	0.000471164	0.00569612
ppa000131m	5293.67	4765.23	5822.12	0.288998	0.140471	0.517246	ppa000131m	5652.67	5276.81	6028.53	0.192138	0.446107	1	ppa000131m	5761.7	5133.41	6390	0.315899	0.0748215	0.284593
ppa000132m	32.0582	28.4225	35.6939	0.328647	0.597307	1	ppa000132m	30.4923	31.4768	29.5078	-0.0931915	0.901366	1	ppa000132m	42.7859	30.6207	54.9511	0.843638	0.0999823	0.345931
ppa000133m	576.413	510.824	642.001	0.329749	0.143844	0.524587	ppa000133m	567.763	565.623	569.904	0.0108777	1	1	ppa000133m	467.714	550.26	385.168	-0.514626	0.024195	0.128564
ppa000134m	8839.86	7307.13	10372.6	0.5054	0.00821526	0.0740382	ppa000134m	9251.71	8091.01	10412.4	0.363912	0.204039	0.942095	ppa000134m	9485.08	7871.25	11098.9	0.495754	0.00430732	0.0345609
ppa000135m	21349.2	18705.5	23993	0.359155	0.0568187	0.291978	ppa000135m	19675.2	20712	18638.3	-0.15219	0.546096	1	ppa000135m	22227.4	20149.4	24305.3	0.270533	0.0945302	0.333455
ppa000136m	2333.66	2393.47	2273.85	-0.0739644	0.760565	1	ppa000136m	2373.63	2650.3	2096.96	-0.337854	0.116291	0.745361	ppa000136m	3176.91	2578.3	3775.52	0.550258	0.00245053	0.0221479
ppa000137m	682.722	560.787	804.657	0.520921	0.0166272	0.125378	ppa000137m	630.856	620.866	640.845	0.0456932	0.798716	1	ppa000137m	657.619	604.02	711.219	0.235697	0.228802	0.582336
ppa000138m	7976.45	7051.38	8901.52	0.336147	0.0756191	0.35456	ppa000138m	8165.33	7807.4	8523.26	0.126562	0.602135	1	ppa000138m	7915.71	7595.44	8235.98	0.116808	0.425395	0.822027
ppa000139m	2456.41	2317.04	2595.79	0.163891	0.394186	0.874702	ppa000139m	2675.61	2565.71	2785.51	0.118586	0.709138	1	ppa000139m	2913.69	2496	3331.39	0.416506	0.0217068	0.118458
ppa000140m	4616.06	4079.26	5152.86	0.337067	0.0769455	0.357941	ppa000140m	4585.68	4516.61	4654.74	0.043462	0.917589	1	ppa000140m	4519.42	4393.99	4644.86	0.0801028	0.609821	0.970256
ppa000141m	2488.03	1961.26	3014.81	0.620283	0.00162923	0.0209809	ppa000141m	1960.03	2171.65	1748.41	-0.312744	0.184037	0.9069	ppa000141m	2489.25	2112.66	2865.83	0.439888	0.0139668	0.0850917
ppa000142m	2871.42	2364.69	3378.16	0.514587	0.038438	0.225489	ppa000142m	2608.78	2617.94	2599.63	-0.0101275	0.933337	1	ppa000142m	3129.81	2546.92	3712.7	0.543712	0.00842259	0.0580928
ppa000143m	8548.86	7034.67	10063	0.516512	0.00757122	0.0698002	ppa000143m	9926.07	7789.17	12063	0.631043	0.00491573	0.0982871	ppa000143m	7464.01	7577.64	7350.38	-0.043931	0.915159	1
ppa000144m	600.157	688.331	511.984	-0.427005	0.0795745	0.366091	ppa000144m	663.286	762.119	564.453	-0.433164	0.0814659	0.622373	ppa000144m	852.789	741.431	964.146	0.37894	0.0568367	0.235451
ppa000145m	48880.7	39429.5	58331.9	0.565007	0.0030022	0.0343037	ppa000145m	47581.2	43661.2	51501.1	0.238252	0.328734	1	ppa000145m	41859.5	42474.9	41244.1	-0.0424235	0.831651	1
ppa000146m	81271.7	67041.2	95502.1	0.510486	0.00769287	0.0705854	ppa000146m	79777.1	74236.8	85317.4	0.200705	0.54414	1	ppa000146m	93333.4	72219.7	114447	0.664216	0.000185057	0.00265265
ppa000147m	13855.3	14620.3	13090.4	-0.159464	0.404	0.883104	ppa000147m	15913.4	16190.7	15636.2	-0.0502788	0.695371	1	ppa000147m	15734.7	15750.5	15718.9	-0.00290161	0.996865	1
ppa000148m	13595	13909.6	13280.4	-0.0667872	0.735765	1	ppa000148m	12554.7	15402.5	9706.96	-0.666069	0.0384874	0.405458	ppa000148m	21073.7	14984	27163.4	0.858245	6.39011e-07	1.8666e-05
ppa000149m	5849.16	6116.65	5581.67	-0.132045	0.527405	0.979162	ppa000149m	6231.88	6772.83	5690.93	-0.251094	0.230836	0.981819	ppa000149m	7075.99	6588.87	7563.11	0.198949	0.244499	0.605741
ppa000150m	3076.88	3209.67	2944.09	-0.124605	0.557564	1	ppa000150m	3367.39	3554.1	3180.68	-0.160151	0.39137	1	ppa000150m	3644.25	3457.54	3830.95	0.147953	0.374148	0.768416
ppa000151m	4539.62	4522.78	4556.45	0.0106993	0.928559	1	ppa000151m	5161.25	5007.99	5314.51	0.085707	0.760543	1	ppa000151m	5107.69	4871.96	5343.41	0.133258	0.414718	0.811345
ppa000152m	12182.7	12495	11870.3	-0.0739961	0.727484	1	ppa000152m	13334.4	13835.4	12833.3	-0.108468	0.575264	1	ppa000152m	14266.5	13459.6	15073.3	0.163357	0.286021	0.662693
ppa000153m	1246.39	1343.03	1149.75	-0.224175	0.3771	0.858354	ppa000153m	1403.42	1486.97	1319.87	-0.171978	0.575771	1	ppa000153m	1122.64	1446.61	798.669	-0.857009	0.00123613	0.0127118
ppa000154m	4294.8	3546.79	5042.8	0.50771	0.00860941	0.0766876	ppa000154m	3865.84	3926.99	3804.69	-0.045646	0.806556	1	ppa000154m	4160.04	3820.39	4499.68	0.236101	0.165953	0.480447
ppa000155m	1723.76	1466.67	1980.85	0.433576	0.0321325	0.199593	ppa000155m	1532.75	1624.23	1441.26	-0.172426	0.354205	1	ppa000155m	2005.31	1580.07	2430.55	0.621296	0.000870882	0.0094503
ppa000156m	15353.7	10851.5	19855.9	0.871666	6.0109e-05	0.00132048	ppa000156m	13369.6	12016.8	14722.5	0.292964	0.623383	1	ppa000156m	8002.82	11690.2	4315.46	-1.43771	5.61387e-15	6.59508e-13
ppa000157m	7374.81	7002.85	7746.76	0.145651	0.411639	0.889238	ppa000157m	7511.45	7754.17	7268.73	-0.0932701	0.626718	1	ppa000157m	8308.73	7543.54	9073.91	0.266482	0.128273	0.408504
ppa000158m	2946.95	2691.03	3202.87	0.251207	0.191339	0.612164	ppa000158m	2754.53	2979.82	2529.24	-0.236524	0.391336	1	ppa000158m	3136.98	2898.87	3375.1	0.219442	0.209563	0.553442
ppa000159m	2411.44	2109.51	2713.38	0.363181	0.0634862	0.31536	ppa000159m	2369.2	2335.76	2402.64	0.0407288	0.886853	1	ppa000159m	2431.77	2272.33	2591.21	0.18945	0.271892	0.645456
ppa000160m	6877.35	6277.61	7477.08	0.25226	0.185121	0.60172	ppa000160m	6860.45	6950.52	6770.38	-0.0378836	0.85294	1	ppa000160m	6668.23	6761.85	6574.61	-0.040513	0.952258	1
ppa000161m	5297.93	4876.65	5719.21	0.229926	0.225722	0.667537	ppa000161m	5068.91	5400.09	4737.74	-0.188784	0.33527	1	ppa000161m	6037.77	5253.35	6822.19	0.376997	0.032447	0.158253
ppa000162m	12130.8	11548.8	12712.7	0.138533	0.445153	0.919408	ppa000162m	12204.3	12787.6	11621.1	-0.138007	0.479291	1	ppa000162m	13092.7	12440.3	13745.1	0.143897	0.361879	0.756371
ppa000163m	2261.27	2274.43	2248.1	-0.0167993	0.967517	1	ppa000163m	2356.73	2518.38	2195.08	-0.198223	0.428669	1	ppa000163m	3429.36	2449.99	4408.73	0.847585	1.8213e-06	4.74899e-05
ppa000164m	11267	10501.2	12032.8	0.19642	0.295319	0.768985	ppa000164m	11760.9	11627.6	11894.1	0.0326924	0.936876	1	ppa000164m	11737.3	11311.8	12162.8	0.104648	0.499431	0.888536
ppa000165m	2726.49	2254.6	3198.37	0.504463	0.00995835	0.0855461	ppa000165m	2643.38	2496.2	2790.57	0.160826	0.677179	1	ppa000165m	2164.32	2428.46	1900.19	-0.3539	0.163042	0.475168
ppa000166m	2998.6	3167.49	2829.7	-0.162692	0.426674	0.902945	ppa000166m	3150.57	3507.18	2793.96	-0.328001	0.127282	0.775867	ppa000166m	3069.56	3411.95	2727.18	-0.323185	0.0881785	0.318236
ppa000167m	7424.39	5315.55	9533.23	0.842746	2.2535e-05	0.000556499	ppa000167m	8517.98	5886.16	11149.8	0.92162	5.25523e-05	0.00264168	ppa000167m	6802.41	5726.2	7878.62	0.460364	0.0108351	0.0703084
ppa000168m	5810.8	5601.47	6020.14	0.10399	0.574925	1	ppa000168m	6062.21	6202.59	5921.84	-0.0668269	0.745807	1	ppa000168m	6939.79	6034.08	7845.49	0.378731	0.0310975	0.153296
ppa000169m	3048.96	2857.18	3240.75	0.181737	0.349001	0.828319	ppa000169m	3134.15	3163.7	3104.6	-0.0272033	0.847285	1	ppa000169m	3623.99	3077.77	4170.21	0.438235	0.0141722	0.0859197
ppa000170m	4588.33	4417.72	4758.94	0.107336	0.533888	0.982285	ppa000170m	5195.19	4891.15	5499.23	0.169056	0.423195	1	ppa000170m	4759.46	4758.4	4760.53	0.000643507	0.93426	1
ppa000171m	389.654	363.968	415.34	0.19048	0.389187	0.87124	ppa000171m	383.372	402.953	363.79	-0.147506	0.617989	1	ppa000171m	368.348	392.021	344.675	-0.185695	0.558724	0.936941
ppa000172m	1948.62	1726.82	2170.41	0.329845	0.216864	0.654063	ppa000172m	1882.64	1911.67	1853.61	-0.0444932	0.954979	1	ppa000172m	2140.93	1859.83	2422.02	0.381038	0.150256	0.451917
ppa000173m	3110.23	3357.12	2863.34	-0.229528	0.243503	0.695043	ppa000173m	3565.62	3717.76	3413.47	-0.123196	0.515439	1	ppa000173m	4377.21	3616.68	5137.74	0.50647	0.00479737	0.0376406
ppa000174m	6474.88	6665.08	6284.69	-0.0847812	0.69504	1	ppa000174m	7204.09	7380.35	7027.84	-0.0706071	0.70617	1	ppa000174m	7737.44	7179.83	8295.04	0.2083	0.214271	0.560669
ppa000175m	9147.84	8339.57	9956.11	0.255608	0.174873	0.584498	ppa000175m	9371.32	9234.21	9508.44	0.042219	0.965341	1	ppa000175m	9713.5	8983.4	10443.6	0.217285	0.201162	0.540498
ppa000176m	2184.33	2211.82	2156.83	-0.0363185	0.858843	1	ppa000176m	2311.01	2449.3	2172.71	-0.17287	0.419954	1	ppa000176m	2614.14	2382.73	2845.56	0.256098	0.151278	0.453602
ppa000177m	1169.92	1129.86	1209.99	0.0988489	0.635076	1	ppa000177m	1198.61	1250.87	1146.34	-0.125892	0.675243	1	ppa000177m	1227.64	1216.94	1238.34	0.0251558	0.84342	1
ppa000178m	4563.05	3923.34	5202.76	0.407192	0.0297785	0.189315	ppa000178m	4271.42	4343.96	4198.88	-0.0490067	0.776312	1	ppa000178m	4223.44	4226.03	4220.85	-0.00176924	0.873452	1
ppa000179m	7985	7350.6	8619.39	0.229725	0.218467	0.657037	ppa000179m	8498.54	8138.96	8858.12	0.122156	0.585718	1	ppa000179m	8217.87	7917.94	8517.81	0.105357	0.522064	0.909049
ppa000180m	3573.08	3665.28	3480.88	-0.0744731	0.729151	1	ppa000180m	3683.99	4058.91	3309.07	-0.294668	0.157908	0.858555	ppa000180m	4103.34	3948.58	4258.11	0.108882	0.525047	0.912039
ppa000181m	989.182	951.412	1026.95	0.110225	0.576292	1	ppa000181m	1045.43	1053.52	1037.35	-0.0223231	0.857361	1	ppa000181m	1126.32	1024.9	1227.74	0.260523	0.177551	0.50058
ppa000182m	104021	93707.2	114335	0.287035	0.156696	0.549754	ppa000182m	110616	103782	117450	0.178496	0.63768	1	ppa000182m	99247.1	100958	97536.1	-0.0497501	0.745448	1
ppa000183m	1813.4	1657.68	1969.13	0.248395	0.287281	0.75828	ppa000183m	1871.22	1835.24	1907.19	0.0554807	0.928774	1	ppa000183m	2273.9	1785.45	2762.34	0.629602	0.000829702	0.00905342
ppa000184m	1162.26	975.555	1348.96	0.467556	0.0235857	0.160817	ppa000184m	1119.86	1080.22	1159.5	0.102176	0.666499	1	ppa000184m	1101.27	1050.88	1151.66	0.132121	0.479686	0.870896
ppa000185m	2388.74	2064.5	2712.99	0.394089	0.118007	0.466319	ppa000185m	2137.54	2285.52	1989.56	-0.200075	0.57392	1	ppa000185m	4635.71	2223.54	7047.88	1.66433	3.47642e-20	7.08926e-18
ppa000186m	1614.23	1537.41	1691.04	0.137408	0.476303	0.945568	ppa000186m	1451.61	1702.42	1200.8	-0.503596	0.023041	0.292298	ppa000186m	1747.58	1656.17	1839	0.151073	0.42365	0.820764
ppa000188m	4479.25	4131.33	4827.17	0.224572	0.250895	0.706268	ppa000188m	4615.57	4574.02	4657.12	0.0259764	0.931498	1	ppa000188m	4272.77	4449.89	4095.66	-0.119676	0.731888	1
ppa000189m	51.6976	65.5086	37.8866	-0.789997	0.107302	0.440969	ppa000189m	65.0103	72.5341	57.4866	-0.335435	0.535379	1	ppa000189m	73.336	70.5645	76.1075	0.109097	0.705796	1
ppa000190m	84.4985	100.635	68.3615	-0.557882	0.183176	0.598324	ppa000190m	110.099	111.41	108.788	-0.0343489	0.995757	1	ppa000190m	90.4365	108.388	72.4848	-0.580459	0.219491	0.569093
ppa000191m	1939.16	2126.08	1752.24	-0.278993	0.193745	0.61602	ppa000191m	2123.16	2353.99	1892.33	-0.314944	0.20488	0.943302	ppa000191m	2305.23	2290.09	2320.37	0.0189534	0.860843	1
ppa000192m	5.26697	6.19676	4.33717	-0.514759	0.83032	1	ppa000192m	7.03627	6.86134	7.21121	0.0717515	1	1	ppa000192m	8.45061	6.67502	10.2262	0.615427	0.555226	0.934862
ppa000193m	11895.5	11491	12300	0.0981547	0.598785	1	ppa000193m	13383.9	12724	14043.9	0.142392	0.558528	1	ppa000193m	13524.5	12378.3	14670.7	0.245122	0.143386	0.439494
ppa000194m	2956.16	2527.01	3385.32	0.421862	0.153978	0.544682	ppa000194m	2941.48	2798.09	3084.87	0.140764	0.60843	1	ppa000194m	2854.41	2722.09	2986.72	0.133846	0.454777	0.84877
ppa000196m	6088.14	6113.42	6062.87	-0.0119793	0.955732	1	ppa000196m	6209.63	6769.63	5649.63	-0.260922	0.210949	0.954822	ppa000196m	7109.89	6585.68	7634.1	0.213126	0.200922	0.540189
ppa000197m	18388.4	17655	19121.8	0.115147	0.603842	1	ppa000197m	31999.5	19552.4	44446.6	1.18473	0.0907997	0.657331	ppa000197m	19521.4	19020.6	20022.2	0.0740393	0.659667	0.998694
ppa000198m	6255.56	5632.43	6878.69	0.288376	0.130689	0.496249	ppa000198m	6036.66	6236.83	5836.5	-0.0957085	0.596633	1	ppa000198m	6885.44	6067.39	7703.49	0.344437	0.0435112	0.195376
ppa000199m	120.956	102.912	139.001	0.433677	0.200199	0.627449	ppa000199m	130.637	113.976	147.299	0.370009	0.348969	1	ppa000199m	162.936	110.875	214.996	0.955368	0.00157558	0.0155231
ppa000200m	1299.21	1449.51	1148.91	-0.335303	0.111163	0.449956	ppa000200m	1516.66	1605.2	1428.13	-0.16862	0.481197	1	ppa000200m	1734.88	1561.56	1908.2	0.28923	0.123648	0.399757
ppa000201m	5070.26	4428.9	5711.63	0.366955	0.0593608	0.300503	ppa000201m	5196.94	4904.26	5489.61	0.162668	0.566229	1	ppa000201m	5156.69	4771	5542.38	0.216214	0.201666	0.541504
ppa000202m	151.634	167.837	135.431	-0.309509	0.451417	0.92504	ppa000202m	185.557	185.82	185.294	-0.00408743	0.985029	1	ppa000202m	173.731	180.778	166.685	-0.117093	0.673678	1
ppa000203m	5676.66	5205.12	6148.2	0.240232	0.219595	0.658691	ppa000203m	6319.68	5763.63	6875.73	0.254534	0.270863	1	ppa000203m	5994.88	5607.06	6382.71	0.186924	0.259674	0.627995
ppa000204m	4156.71	3942.24	4371.18	0.149007	0.427065	0.903026	ppa000204m	4403.39	4364.88	4441.9	0.0252346	0.957954	1	ppa000204m	4245.3	4246.38	4244.22	-0.000735072	0.902037	1
ppa000205m	8145.93	7868.87	8422.99	0.0981751	0.57657	1	ppa000205m	8482.69	8712.96	8252.42	-0.0783459	0.735692	1	ppa000205m	8962.89	8476.32	9449.46	0.156794	0.33261	0.722365
ppa000206m	590.197	757.571	422.824	-0.841324	0.00800067	0.0725033	ppa000206m	826.448	838.727	814.168	-0.0428737	0.98721	1	ppa000206m	671.25	815.97	526.53	-0.632001	0.0381609	0.177732
ppa000207m	7406.64	7840.62	6972.66	-0.169258	0.407733	0.885902	ppa000207m	7644.58	8682.28	6606.87	-0.394106	0.0670609	0.558336	ppa000207m	8602.63	8446.34	8758.92	0.0524263	0.742122	1
ppa000208m	892.699	955.769	829.629	-0.204195	0.390686	0.87249	ppa000208m	909.839	1058.39	761.293	-0.475342	0.0437957	0.440094	ppa000208m	1281.92	1029.62	1534.21	0.575385	0.00342895	0.0289193
ppa000209m	3870.78	3624.42	4117.15	0.183894	0.317335	0.794736	ppa000209m	3976.45	4012.96	3939.93	-0.0264979	0.907697	1	ppa000209m	4821.22	3904.03	5738.41	0.555688	0.00136084	0.0137845
ppa000211m	1088.12	945.743	1230.5	0.379725	0.0688922	0.333778	ppa000211m	1021.54	1047.09	995.999	-0.0721635	0.759987	1	ppa000211m	863.036	1018.67	707.403	-0.526084	0.0401465	0.184444
ppa000212m	5519.74	2462.35	8577.13	1.80046	2.97428e-09	1.63787e-07	ppa000212m	4610.5	2726.14	6494.87	1.25244	0.0152945	0.222649	ppa000212m	2800.67	2652.18	2949.17	0.153132	0.434538	0.830282
ppa000213m	10321.6	8396.62	12246.6	0.544504	0.00467149	0.0485319	ppa000213m	9725.66	9296.97	10154.3	0.127263	0.611626	1	ppa000213m	8824.8	9044.54	8605.06	-0.0718625	0.766556	1
ppa000214m	1509.54	1572.18	1446.89	-0.119811	0.732035	1	ppa000214m	1367.78	1740.61	994.947	-0.806899	0.0171446	0.23902	ppa000214m	1951.31	1693.38	2209.24	0.383644	0.0515465	0.219856
ppa000215m	144.116	26.9615	261.271	3.27657	0.22061	0.660033	ppa000215m	73.3243	29.8537	116.795	1.968	1.41919e-05	0.000861219	ppa000215m	160.586	29.0428	292.128	3.33035	3.63874e-23	1.06068e-20
ppa000216m	121.143	110.691	131.595	0.249567	0.471083	0.940707	ppa000216m	137.698	122.577	152.82	0.318151	0.420438	1	ppa000216m	186.438	119.245	253.632	1.08881	0.00018133	0.00260961
ppa000217m	23196.8	16076.6	30317	0.915162	0.00289764	0.0333236	ppa000217m	21925.1	17809.9	26040.2	0.548063	0.245533	0.998573	ppa000217m	25888.4	17324.3	34452.5	0.991811	0.000816486	0.00893629
ppa000218m	7309.92	7129.26	7490.57	0.0713225	0.721459	1	ppa000218m	7563.91	7894.49	7233.34	-0.126185	0.489913	1	ppa000218m	7617.31	7679.98	7554.64	-0.0237383	0.950408	1
ppa000219m	6174.79	5177.2	7172.38	0.47028	0.0135034	0.107329	ppa000219m	6392.97	5732.37	7053.56	0.299221	0.309724	1	ppa000219m	6907.51	5576.72	8238.3	0.562929	0.00119443	0.0123299
ppa000220m	2816.08	2697.84	2934.33	0.121224	0.503778	0.967339	ppa000220m	2540.38	2987.31	2093.44	-0.51297	0.0239727	0.298981	ppa000220m	3333.88	2906.16	3761.59	0.372229	0.0368206	0.173364
ppa000221m	5123.44	3340.73	6906.15	1.04772	1.15527e-07	4.76593e-06	ppa000221m	5181.08	3699.13	6663.03	0.848991	0.000201204	0.00799364	ppa000221m	3488.99	3598.66	3379.33	-0.0907205	0.705898	1
ppa000222m	1543.31	1153.61	1933	0.744688	0.000360852	0.00613536	ppa000222m	1560.75	1277.42	1844.08	0.529668	0.0380403	0.402667	ppa000222m	880.765	1242.71	518.817	-1.2602	1.67752e-09	8.55219e-08
ppa000223m	2406.44	2432.3	2380.58	-0.0310083	0.881526	1	ppa000223m	2683.32	2693.45	2673.2	-0.0108834	0.911248	1	ppa000223m	2524.49	2620.24	2428.74	-0.109494	0.556526	0.935703
ppa000224m	11469.2	11457.3	11481.1	0.0029998	0.951467	1	ppa000224m	13136.7	12686.2	13587.2	0.0989922	0.688036	1	ppa000224m	12589.8	12341.7	12838	0.0568839	0.705066	1
ppa000225m	11.1949	10.2361	12.1537	0.247727	0.859716	1	ppa000225m	17.2564	11.3407	23.1721	1.03087	0.27313	1	ppa000225m	9.05818	11.0313	7.08503	-0.638759	0.584906	0.95329
ppa000226m	337.252	326.371	348.133	0.0931284	0.876694	1	ppa000226m	327.021	361.565	292.476	-0.305939	0.463043	1	ppa000226m	1101.4	351.706	1851.1	2.39594	0.0013157	0.0133962
ppa000227m	1003.92	753.45	1254.38	0.735394	0.155145	0.546376	ppa000227m	1028.26	834.37	1222.16	0.55067	0.266198	1	ppa000227m	2104.11	811.688	3396.53	2.06507	2.72771e-21	6.55135e-19
ppa000228m	7937.02	7343.01	8531.04	0.21635	0.247535	0.701262	ppa000228m	8120.72	8130.52	8110.93	-0.00347931	0.989018	1	ppa000228m	8091.62	7909.73	8273.52	0.064872	0.649837	0.992202
ppa000229m	560.372	591.719	529.025	-0.161577	0.771468	1	ppa000229m	615.033	655.094	574.972	-0.188209	0.53187	1	ppa000229m	690.231	637.323	743.139	0.221608	0.487751	0.877883
ppa000230m	3188.76	2724.14	3653.39	0.423435	0.0279261	0.181018	ppa000230m	3316.75	3016.14	3617.37	0.262239	0.338964	1	ppa000230m	3386.58	2934.27	3838.89	0.387689	0.0233336	0.125187
ppa000231m	0.741064	0.962629	0.519498	-0.889862	1	1	ppa000231m	1.26139	1.0645	1.45828	0.454096	0.984108	1	ppa000231m	5.79158	1.03589	10.5473	3.34793	0.033854	0.163164
ppa000232m	1.18318	0.807874	1.55849	0.94795	0.912991	1	ppa000232m	4.51603	0.895882	8.13618	3.18297	0.104687	0.706961	ppa000232m	7.69764	0.871261	14.524	4.05919	0.00835179	0.0576965
ppa000233m	310.334	333.044	287.624	-0.211527	0.499174	0.964276	ppa000233m	688.85	368.773	1008.93	1.45202	9.93789e-09	1.6122e-06	ppa000233m	1887.38	358.757	3416.01	3.25123	2.01387e-14	2.16576e-12
ppa000234m	1.63242	1.61575	1.64909	0.0294668	1	1	ppa000234m	3.52574	1.79176	5.25972	1.5536	0.483093	1	ppa000234m	5.10332	1.74252	8.46413	2.28018	0.191983	0.52597
ppa000235m	73890.3	77562.1	70218.6	-0.143499	0.44579	0.91982	ppa000235m	91426.4	85888	96964.9	0.175007	0.421616	1	ppa000235m	146162	83554	208771	1.32114	8.63539e-14	8.34329e-12
ppa000236m	74.0794	83.935	64.2239	-0.386162	0.430381	0.905284	ppa000236m	66.4944	92.9708	40.0179	-1.21613	0.00508414	0.101088	ppa000236m	83.1765	90.4388	75.9141	-0.252574	0.604146	0.966237
ppa000237m	5.91643	5.07938	6.75347	0.410978	0.843834	1	ppa000237m	5.0971	5.62822	4.56599	-0.301752	0.873745	1	ppa000237m	5.59022	5.4745	5.70594	0.0597365	0.990996	1
ppa000238m	2698.84	2577.62	2820.06	0.129683	0.473222	0.942466	ppa000238m	2776.2	2853.99	2698.4	-0.0808803	0.668975	1	ppa000238m	2850.39	2776.51	2924.28	0.0748081	0.620141	0.974074
ppa000239m	6.84234	8.46563	5.21905	-0.697829	0.590178	1	ppa000239m	6.74194	9.38037	4.1035	-1.19279	0.3004	1	ppa000239m	9.22645	9.12417	9.32873	0.0319862	1	1
ppa000240m	3308.87	3123.84	3493.89	0.161516	0.42866	0.904488	ppa000240m	3499.19	3459.33	3539.05	0.032871	0.992367	1	ppa000240m	2719.84	3365.29	2074.38	-0.698049	0.000143269	0.00213579
ppa000241m	3241.7	3088.01	3395.39	0.136901	0.462682	0.932152	ppa000241m	3460.05	3419.12	3500.98	0.0341356	0.930004	1	ppa000241m	3189.09	3326.28	3051.89	-0.124208	0.572477	0.945731
ppa000242m	5277.25	4822.47	5732.04	0.249275	0.203826	0.633962	ppa000242m	6413.3	5339.78	7486.82	0.487575	0.0520056	0.485074	ppa000242m	7005.94	5194.75	8817.14	0.763256	1.43412e-05	0.000290534
ppa000243m	4256.31	3560.31	4952.32	0.476103	0.014608	0.113903	ppa000243m	3833.22	3941.95	3724.5	-0.0818611	0.688333	1	ppa000243m	3331.71	3834.94	2828.48	-0.439177	0.0369086	0.173514
ppa000244m	4323.02	3332.6	5313.44	0.672997	0.000720404	0.0108018	ppa000244m	4246.26	3690.55	4801.96	0.379786	0.303348	1	ppa000244m	4541.43	3590.22	5492.63	0.613426	0.000597799	0.00694732
ppa000245m	9384.24	10917.9	7850.61	-0.475818	0.0138761	0.109441	ppa000245m	12193.9	12089.4	12298.5	0.0247437	0.887167	1	ppa000245m	12968.8	11761	14176.7	0.269511	0.122666	0.39807
ppa000246m	4456.11	3709.35	5202.87	0.488142	0.0138756	0.109441	ppa000246m	3955.57	4107.19	3803.95	-0.110655	0.576693	1	ppa000246m	4119.7	3995.65	4243.75	0.0869077	0.592262	0.958875
ppa000247m	468.828	252.387	685.27	1.44103	0.00024808	0.0044982	ppa000247m	589.905	279.672	900.138	1.68641	0.128984	0.780024	ppa000247m	231.603	272.031	191.176	-0.508869	0.485581	0.875852
ppa000248m	9.59282	11.1214	8.06426	-0.463723	0.736367	1	ppa000248m	12.2402	12.3209	12.1595	-0.0190313	0.881981	1	ppa000248m	13.2854	11.9849	14.5859	0.28336	0.735085	1
ppa000249m	7.0353	3.13707	10.9335	1.80127	0.174045	0.582839	ppa000249m	37.6047	3.47282	71.7366	4.36853	0.00119372	0.0333711	ppa000249m	6.33726	3.37867	9.29585	1.46013	0.37915	0.774076
ppa000250m	2437.94	2488.53	2387.34	-0.0598877	0.818489	1	ppa000250m	2576.59	2755.38	2397.8	-0.20054	0.409207	1	ppa000250m	2717.85	2680.56	2755.14	0.0395913	0.790953	1
ppa000251m	1990.77	1765	2216.54	0.328638	0.0915172	0.399232	ppa000251m	1767.08	1954.28	1579.87	-0.306827	0.165765	0.873761	ppa000251m	1843.49	1901.21	1785.77	-0.0903723	0.746575	1
ppa000252m	9016.69	6432.53	11600.8	0.850771	1.88879e-05	0.000476947	ppa000252m	11120	7123.83	15116.1	1.08536	3.01125e-06	0.000233634	ppa000252m	7640.85	6930.07	8351.62	0.269186	0.145321	0.443499
ppa000253m	5700.49	5489.13	5911.86	0.107035	0.542223	0.988868	ppa000253m	6092.32	6077.85	6106.79	0.00685273	0.995913	1	ppa000253m	6234.25	5912.8	6555.7	0.14891	0.350161	0.743159
ppa000254m	2922.09	2679.48	3164.7	0.240115	0.20833	0.641227	ppa000254m	2795.61	2967.12	2624.1	-0.177242	0.34108	1	ppa000254m	3531.82	2886.49	4177.16	0.533206	0.00316171	0.027196
ppa000255m	3794.11	4188.86	3399.35	-0.301299	0.144345	0.525355	ppa000255m	4653.2	4638.35	4668.06	0.00921137	0.937054	1	ppa000255m	5029.1	4512.34	5545.87	0.297537	0.0852418	0.311116
ppa000256m	2467.87	1525.52	3410.23	1.16057	0.0115667	0.0958138	ppa000256m	2317.53	1688.41	2946.66	0.803417	0.131624	0.78639	ppa000256m	2642.5	1642.71	3642.28	1.14876	0.00156306	0.015442
ppa000257m	8513.51	7247.83	9779.18	0.432164	0.0202445	0.14437	ppa000257m	8513.89	8024.51	9003.28	0.166037	0.529648	1	ppa000257m	8200.27	7806.74	8593.8	0.138576	0.436141	0.831654
ppa000258m	2.60166	3.46363	1.73968	-0.993459	0.730739	1	ppa000258m	5.52383	3.83646	7.21121	0.910467	0.667558	1	ppa000258m	4.79923	3.73198	5.86648	0.652553	0.691518	1
ppa000259m	8007.82	7194.75	8820.89	0.293981	0.126388	0.485987	ppa000259m	9052.28	7966.63	10137.9	0.347724	0.146717	0.830504	ppa000259m	7833.79	7750.23	7917.35	0.0307785	0.799925	1
ppa000260m	1.87726	0.885252	2.86928	1.69653	0.650312	1	ppa000260m	1.94838	0.980191	2.91657	1.57314	0.638076	1	ppa000260m	2.14408	0.953574	3.33459	1.80609	0.58662	0.954471
ppa000261m	5796.55	5621.76	5971.34	0.087034	0.611242	1	ppa000261m	6284.98	6224.52	6345.44	0.0277568	0.965223	1	ppa000261m	7402.08	6055.53	8748.63	0.530804	0.00199499	0.0187494
ppa000262m	4585.07	4533.18	4636.97	0.0326567	0.826912	1	ppa000262m	5027.28	5019.47	5035.08	0.00447722	0.978606	1	ppa000262m	5056.92	4883.14	5230.7	0.0991953	0.565248	0.940963
ppa000263m	8392.95	8271.59	8514.31	0.0417242	0.823071	1	ppa000263m	9173.6	9159.24	9187.96	0.00451815	0.988357	1	ppa000263m	9969.8	8910.4	11029.2	0.307767	0.0847702	0.309892
ppa000264m	6702.92	6573.01	6832.82	0.0559264	0.739475	1	ppa000264m	8114.32	7278.27	8950.36	0.298351	0.193376	0.922656	ppa000264m	8779.77	7080.56	10479	0.565565	0.00125143	0.0128531
ppa000265m	473.822	447.191	500.453	0.162342	0.848393	1	ppa000265m	625.486	495.531	755.441	0.608344	0.362331	1	ppa000265m	1301.7	481.993	2121.4	2.13793	1.77202e-15	2.20138e-13
ppa000266m	127.35	122.199	132.5	0.116767	0.756545	1	ppa000266m	157.561	135.319	179.803	0.410052	0.235742	0.987048	ppa000266m	151.117	131.641	170.592	0.373938	0.223138	0.573458
ppa000267m	23.0554	15.7024	30.4084	0.953483	0.189761	0.608901	ppa000267m	27.3615	17.3905	37.3326	1.10213	0.109385	0.723476	ppa000267m	28.4295	16.9174	39.9416	1.23938	0.282851	0.658705
ppa000268m	2656.5	2998.09	2314.92	-0.373084	0.0726152	0.344679	ppa000268m	3334.1	3319.65	3348.55	0.0125042	0.91921	1	ppa000268m	3242.48	3229.5	3255.45	0.0115493	0.934701	1
ppa000269m	1386.48	1184.91	1588.04	0.422469	0.0793464	0.365634	ppa000269m	1100.85	1312.11	889.584	-0.560688	0.0152835	0.22264	ppa000269m	1360.46	1276.46	1444.46	0.178389	0.348343	0.741193
ppa000270m	4852.06	4969.34	4734.78	-0.0697573	0.735058	1	ppa000270m	5408.57	5503	5314.15	-0.0503811	0.720886	1	ppa000270m	6000.82	5353.41	6648.23	0.312511	0.0784204	0.294061
ppa000271m	4829.05	4588.3	5069.8	0.143968	0.473336	0.942466	ppa000271m	5174.76	5080.96	5268.56	0.052307	0.888884	1	ppa000271m	4598.83	4942.86	4254.79	-0.216257	0.238002	0.596068
ppa000272m	3376.79	3341.97	3411.6	0.0297504	0.855829	1	ppa000272m	3273.68	3700.94	2846.42	-0.378743	0.0649014	0.548028	ppa000272m	3928.54	3600.32	4256.76	0.241629	0.183174	0.510726
ppa000273m	98.4701	98.8046	98.1357	-0.00980005	0.978225	1	ppa000273m	98.4549	109.391	87.5183	-0.321842	0.391743	1	ppa000273m	95.0485	106.423	83.6742	-0.346954	0.407661	0.805411
ppa000274m	2138.06	2501.2	1774.91	-0.494873	0.01319	0.105452	ppa000274m	2857.42	2769.97	2944.87	0.088334	0.892077	1	ppa000274m	2612.18	2694.64	2529.73	-0.0911061	0.54382	0.927287
ppa000275m	2396.27	2101.87	2690.67	0.356292	0.072786	0.345231	ppa000275m	2406.83	2327.51	2486.14	0.0951198	0.748381	1	ppa000275m	2482.95	2264.26	2701.64	0.254799	0.153226	0.457226
ppa000276m	145.993	115.323	176.664	0.615327	0.0614311	0.308416	ppa000276m	148.836	127.725	169.947	0.412037	0.245057	0.998573	ppa000276m	134.407	124.25	144.565	0.218479	0.664839	1
ppa000277m	20130.5	18793.5	21467.5	0.191917	0.317955	0.795148	ppa000277m	21249.5	20810.9	21688	0.0595573	0.893461	1	ppa000277m	20033.9	20245.4	19822.4	-0.0304641	0.908576	1
ppa000278m	468.18	388.677	547.683	0.494771	0.0374385	0.221314	ppa000278m	473.239	430.383	516.096	0.262018	0.314126	1	ppa000278m	364.065	418.691	309.44	-0.436228	0.0755427	0.286321
ppa000279m	7806.1	7164.93	8447.27	0.237534	0.2117	0.644946	ppa000279m	7349.68	7933.77	6765.59	-0.229791	0.408651	1	ppa000279m	7779.4	7718.23	7840.57	0.0226881	0.826533	1
ppa000280m	4450.58	4599.26	4301.89	-0.096431	0.650746	1	ppa000280m	4843.43	5092.86	4594	-0.148724	0.4254	1	ppa000280m	5005.85	4954.49	5057.21	0.0296046	0.821285	1
ppa000282m	5171.53	4866.08	5476.98	0.170619	0.366008	0.846834	ppa000282m	5271.97	5387.99	5155.95	-0.0635098	0.712095	1	ppa000282m	5662.85	5241.67	6084.02	0.214999	0.187434	0.517706
ppa000283m	7.01745	4.90757	9.12732	0.895182	0.530651	0.980279	ppa000283m	5.91988	5.4332	6.40655	0.237744	0.973149	1	ppa000283m	13.4146	5.28581	21.5433	2.02704	0.0244196	0.129344
ppa000284m	2002.36	2394.39	1610.33	-0.572298	0.00608419	0.0593829	ppa000284m	2771.48	2651.26	2891.69	0.125237	0.588939	1	ppa000284m	2630.9	2579.25	2682.55	0.0566543	0.765352	1
ppa000285m	2104.69	1828.2	2381.18	0.381251	0.05525	0.287135	ppa000285m	2011.25	2024.33	1998.17	-0.0187634	0.831021	1	ppa000285m	1869.12	1969.35	1768.9	-0.154864	0.450435	0.846
ppa000286m	69.0726	72.1093	66.0358	-0.126938	0.784001	1	ppa000286m	78.4459	79.8434	77.0484	-0.0514086	0.920548	1	ppa000286m	75.2405	77.6751	72.8058	-0.0933986	0.914874	1
ppa000287m	1187.42	772.227	1602.61	1.05332	0.0296891	0.188993	ppa000287m	1060.59	855.313	1265.87	0.565604	0.0885834	0.649187	ppa000287m	1156.07	832.03	1480.11	0.831002	3.44948e-05	0.000625536
ppa000288m	217.785	251.017	184.552	-0.443754	0.151476	0.540745	ppa000288m	230.704	277.905	183.503	-0.598788	0.0743913	0.592264	ppa000288m	191.816	270.365	113.266	-1.2552	0.000799836	0.0087986
ppa000289m	825.272	586.716	1063.83	0.858531	8.63014e-05	0.00181569	ppa000289m	680.894	649.619	712.17	0.132628	0.850146	1	ppa000289m	745.236	631.983	858.49	0.441916	0.0230928	0.124327
ppa000290m	88.2788	68.3703	108.187	0.66209	0.0865435	0.384925	ppa000290m	71.7038	75.7225	67.6852	-0.161883	0.677774	1	ppa000290m	76.0231	73.662	78.3841	0.0896403	0.79308	1
ppa000291m	6215.95	5667.98	6763.92	0.255025	0.186228	0.603384	ppa000291m	6895.5	6276.5	7514.51	0.259719	0.294027	1	ppa000291m	6803.48	6105.92	7501.04	0.296882	0.0935971	0.331291
ppa000292m	5040	4854.91	5225.1	0.106014	0.565984	1	ppa000292m	5087.94	5376.05	4799.83	-0.163563	0.501859	1	ppa000292m	5675.37	5229.96	6120.78	0.226914	0.182256	0.509183
ppa000293m	5993.34	6355.9	5630.78	-0.174763	0.413859	0.891284	ppa000293m	6482.92	7037.85	5927.98	-0.247592	0.277113	1	ppa000293m	7031.29	6846.67	7215.9	0.0757779	0.6269	0.978594
ppa000294m	15243.6	14819.9	15667.4	0.0802345	0.658736	1	ppa000294m	16724.8	16410.1	17039.6	0.0543055	0.823343	1	ppa000294m	17576.3	15964.3	19188.3	0.265382	0.131384	0.415994
ppa000295m	4249.46	4103.73	4395.19	0.0989892	0.567137	1	ppa000295m	4187.95	4543.81	3832.08	-0.245772	0.252802	1	ppa000295m	4601.02	4420.43	4781.62	0.113313	0.44307	0.838358
ppa000296m	64111.6	48891.6	79331.6	0.69831	0.00029521	0.00518066	ppa000296m	54788.6	54143.7	55433.5	0.0339642	0.961468	1	ppa000296m	62295.5	52671.6	71919.3	0.449355	0.0120293	0.0760974
ppa000297m	1141.94	954.569	1329.31	0.477757	0.0500739	0.268901	ppa000297m	1100.53	1056.88	1144.18	0.114497	0.79993	1	ppa000297m	861.265	1028.2	694.333	-0.566415	0.0596242	0.243184
ppa000298m	1317.7	1217.06	1418.34	0.220802	0.348054	0.827639	ppa000298m	1092.26	1347.41	837.105	-0.686707	0.0432782	0.436944	ppa000298m	1254.56	1310.86	1198.26	-0.129572	0.7423	1
ppa000299m	2128.04	2126.78	2129.31	0.00171168	0.930168	1	ppa000299m	2180.16	2354.73	2005.6	-0.23153	0.362763	1	ppa000299m	2153.64	2290.82	2016.47	-0.184028	0.407297	0.80506
ppa000300m	1640.54	1791.62	1489.47	-0.266467	0.370855	0.852195	ppa000300m	1899.79	1983.56	1816.01	-0.127315	0.721244	1	ppa000300m	1784.63	1929.74	1639.52	-0.235129	0.451569	0.84673
ppa000301m	9526.84	10978.5	8075.22	-0.443101	0.0221851	0.154331	ppa000301m	12980.9	12157	13804.8	0.183393	0.388291	1	ppa000301m	12924	11826.6	14021.4	0.245598	0.178661	0.502399
ppa000302m	2407.71	2078.06	2737.37	0.397552	0.0411723	0.235158	ppa000302m	2037.3	2301.16	1773.44	-0.375813	0.104921	0.707368	ppa000302m	2160.51	2238.62	2082.4	-0.104364	0.571794	0.945308
ppa000303m	803.407	760.615	846.198	0.153829	0.552158	0.997605	ppa000303m	856.769	842.481	871.056	0.0481206	0.937637	1	ppa000303m	1243.14	819.541	1666.74	1.02414	2.99709e-07	9.70313e-06
ppa000304m	8468.98	8441.48	8496.47	0.00936808	0.941733	1	ppa000304m	8658.86	9347.49	7970.23	-0.229957	0.277046	1	ppa000304m	10241	9093.51	11388.6	0.324677	0.0645082	0.257034
ppa000305m	9629.03	9666.77	9591.29	-0.0113084	0.947754	1	ppa000305m	9933.3	10705	9161.57	-0.224622	0.271092	1	ppa000305m	10718.2	10414	11022.4	0.0819165	0.595909	0.961603
ppa000306m	145.069	97.5928	192.544	0.980344	0.00210622	0.0259163	ppa000306m	145.585	108.048	183.123	0.76115	0.0689921	0.569764	ppa000306m	118.921	105.116	132.726	0.336468	0.257313	0.624653
ppa000307m	11374.6	11848.3	10900.8	-0.120247	0.532056	0.980935	ppa000307m	11731.5	13120	10343.1	-0.343099	0.112525	0.733518	ppa000307m	12089.7	12763.5	11416	-0.160967	0.381439	0.775653
ppa000308m	19489	16858.2	22119.7	0.391882	0.0442262	0.247618	ppa000308m	20164.7	18668	21661.4	0.214558	0.357288	1	ppa000308m	16598.7	18160.7	15036.6	-0.272341	0.124691	0.401927
ppa000309m	1041.75	1633.96	449.553	-1.86181	5.40394e-17	8.39663e-15	ppa000309m	1522.5	1809.41	1235.58	-0.550329	0.023818	0.298156	ppa000309m	2587.91	1760.23	3415.59	0.956372	2.99856e-07	9.70313e-06
ppa000310m	4004.66	4006.56	4002.76	-0.00137111	0.975295	1	ppa000310m	4412.91	4436.35	4389.48	-0.0153241	0.891466	1	ppa000310m	4449.21	4315.86	4582.57	0.0865094	0.581786	0.95217
ppa000311m	3638.05	3865.11	3410.99	-0.180318	0.377201	0.858395	ppa000311m	4363.19	4279.95	4446.44	0.0550579	0.836315	1	ppa000311m	4124.18	4163.66	4084.71	-0.0276168	0.88253	1
ppa000312m	168.836	173.93	163.743	-0.08708	0.807223	1	ppa000312m	194.741	192.592	196.89	0.0318406	0.887055	1	ppa000312m	308.362	187.36	429.363	1.19638	0.00041709	0.00516665
ppa000313m	1350.31	674.597	2026.01	1.58655	0.0182022	0.133617	ppa000313m	1314.93	746.889	1882.97	1.33404	0.00477069	0.0961954	ppa000313m	1366.47	726.619	2006.33	1.46529	6.76931e-09	3.13331e-07
ppa000314m	3198.68	3063.11	3334.25	0.122366	0.515246	0.972506	ppa000314m	2906.18	3392.06	2420.29	-0.486983	0.0237073	0.297578	ppa000314m	3892.34	3299.86	4484.83	0.442651	0.0143754	0.0868956
ppa000315m	785.487	1247.31	323.662	-1.94626	1.06221e-16	1.57023e-14	ppa000315m	1694.75	1381.43	2008.07	0.539641	0.414899	1	ppa000315m	4068.89	1343.85	6793.94	2.33788	1.1958e-08	5.27518e-07
ppa000316m	26.3264	25.1136	27.5391	0.133012	0.867537	1	ppa000316m	123.41	27.809	219.011	2.97738	0.00964836	0.162685	ppa000316m	161.696	27.0534	296.339	3.45337	1.03176e-17	1.70249e-15
ppa000317m	1026.6	843.843	1209.36	0.519196	0.013333	0.10622	ppa000317m	968.379	934.322	1002.44	0.101519	0.711097	1	ppa000317m	787.901	908.955	666.848	-0.446851	0.0340682	0.164049
ppa000318m	2987.15	2644.68	3329.62	0.332267	0.0934677	0.404729	ppa000318m	3072.51	2928.35	3216.67	0.13548	0.60251	1	ppa000318m	2596.41	2848.82	2344	-0.281392	0.159611	0.468423
ppa000319m	14696.4	11757.9	17634.8	0.584791	0.00223026	0.0270055	ppa000319m	13327.6	13019.5	13635.6	0.0666951	0.867621	1	ppa000319m	12913.9	12665.9	13162	0.0554331	0.703449	1
ppa000320m	239.05	203.453	274.648	0.432886	0.122675	0.4774	ppa000320m	227.336	225.275	229.397	0.026156	0.981017	1	ppa000320m	247.133	219.157	275.109	0.328038	0.207939	0.550748
ppa000321m	2039.46	1980.7	2098.22	0.0831551	0.656884	1	ppa000321m	2343.07	2193.23	2492.91	0.184774	0.386403	1	ppa000321m	2198.2	2133.65	2262.74	0.0847524	0.594806	0.960595
ppa000322m	2872.87	2883.89	2861.84	-0.0110731	0.977907	1	ppa000322m	2994.12	3193.53	2794.72	-0.19245	0.362737	1	ppa000322m	3328.24	3106.73	3549.74	0.192316	0.285358	0.661763
ppa000323m	4854.18	4215.61	5492.75	0.381788	0.0465027	0.255556	ppa000323m	5231.77	4667.52	5796.03	0.31241	0.157547	0.857796	ppa000323m	4802.95	4540.81	5065.08	0.157636	0.350979	0.743727
ppa000324m	1645.97	1581.25	1710.7	0.113521	0.524101	0.978558	ppa000324m	1608.1	1750.77	1465.42	-0.25668	0.283712	1	ppa000324m	1805.54	1703.24	1907.84	0.163656	0.369304	0.763869
ppa000325m	1443.29	1583.14	1303.44	-0.280472	0.195927	0.619993	ppa000325m	1896.16	1753.17	2039.15	0.217997	0.402485	1	ppa000325m	1622.4	1705.51	1539.28	-0.147947	0.393325	0.789321
[truncated: 27,551 more rows]

## Sheet: Table E - DEGs time-course
	Table E. Genes differentially expressed in ‘Redkist’ and ‘JH Hale’ in response to Xap infection at each time point. For each gene the v1.0 genome position, matching v2.1 transcript ID, fold change (FC), padj, Arabidopsis gene identifiers, gene ontology, and function are reported. Down regulated genes are reported in red.
[truncated: 1,020 more rows]

[truncated: 7 more sheets: Table F - RT-qPCR validation, Table G - Gene Ontology, Table H - Gene Ontology, Table I- Recep&sig.transduction, Table J - Transcrption factors, Table K -Secondary metabolism, Table L - DifferentialExonUsage]
